# Supplementary material for: Single-molecule sequencing and optical mapping yields an improved genome of woodland strawberry (Fragaria vesca) with chromosome-scale contiguity
Source: Gigascience. 2017 Dec 13;7(2):gix124. doi: 10.1093/gigascience/gix124 (PMC5801600; doi:10.1093/gigascience/gix124)
Supplement: Supplemental data [file gix124_supp.zip]

Archive with 3 entries (3 files):
- H4_TableS1.xlsx
- H4_TableS2.xlsx
- Supplement-H4GenomePaper_Final3.docx
