# Supplementary material for: Single-molecule sequencing and optical mapping yields an improved genome of woodland strawberry (Fragaria vesca) with chromosome-scale contiguity
Source: Gigascience. 2017 Dec 13;7(2):gix124. doi: 10.1093/gigascience/gix124 (PMC5801600; doi:10.1093/gigascience/gix124)
Supplement: Supplemental data [file gix124_supp.zip › H4_TableS1.xlsx]

## Sheet: Table S1
Sort	LG	cM	Bin_ID	Marker_ID	Alignment to FvH4 (v4)			Synteny-FvH4(v4)	Colinearity-FvH4 (v4)
					Chr no.	start	stop
1	1	0	B110-5	AX-89865186	Fvb1	18992	18922	x	x
2	1	0	B110-5	AX-89865177	Fvb1	49435	49365	x	x
3	1	0	B110-5	AX-89818669	Fvb1	49695	49625	x	x
4	1	0	B110-5	AX-89865174	Fvb1	69981	69911	x	x
5	1	0	B110-5	AX-89865173	Fvb1	71037	70967	x	x
6	1	0.486	B120-1	AX-89865160	Fvb1	102891	102821	x	x
7	1	1.456	B130-4	AX-89809190	Fvb1	116199	116129	x	x
8	1	1.456	B130-4	AX-89865157	Fvb1	118269	118199	x	x
9	1	1.456	B130-4	AX-89865155	Fvb1	138388	138318	x	x
10	1	1.456	B130-4	AX-89865148	Fvb1	181329	181259	x	x
11	1	1.94	B140-5	TP2819	Fvb1	205182	205236	x	x
12	1	1.94	B140-5	AX-89865142	Fvb1	219112	219042	x	x
13	1	1.94	B140-5	AX-89809178	Fvb1	222469	222400	x	x
14	1	1.94	B140-5	AX-89809175	Fvb1	241508	241438	x	x
15	1	1.94	B140-5	AX-89865135	Fvb1	250422	250352	x	x
16	1	2.423	B150-6	TP3561	Fvb1	281041	281104	x	x
17	1	2.423	B150-6	27_261428	Fvb1	281142	281205	x	x
18	1	2.423	B150-6	AX-89809158	Fvb1	326352	326282	x	x
19	1	2.423	B150-6	AX-89809155	Fvb1	348699	348629	x	x
20	1	2.423	B150-6	AX-89809153	Fvb1	365553	365483	x	x
21	1	2.423	B150-6	AX-89809150	Fvb1	374045	373975	x	x
22	1	2.906	B160-2	AX-89865115	Fvb1	418474	418404	x	x
23	1	2.906	B160-2	AX-89865109	Fvb1	430015	429945	x	x
24	1	4.369	B170-5	TP2303	Fvb1	491304	491365	x	x
25	1	4.369	B170-5	27_459772	Fvb1	491509	491534	x	x
26	1	4.369	B170-5	AX-89809135	Fvb1	492935	492865	x	x
27	1	4.369	B170-5	AX-89809134	Fvb1	494086	494016	x	x
28	1	4.369	B170-5	AX-89865096	Fvb1	494139	494069	x	x
29	1	6.33	B180-5	AX-89809081	Fvb1	577737	577667	x	x
30	1	6.33	B180-5	AX-89865033	Fvb1	587232	587162	x	x
31	1	6.33	B180-5	AX-89865032	Fvb1	590757	590687	x	x
32	1	6.33	B180-5	AX-89865024	Fvb1	602471	602401	x	x
33	1	6.33	B180-5	TP8568	MM	MM	MM	MM	MM
34	1	6.813	B190-4	AX-89865113	Fvb1	725256	725186	x	x
35	1	6.813	B190-4	AX-89865112	Fvb1	725717	725647	x	x
36	1	6.813	B190-4	AX-89865111	Fvb1	738454	738384	x	x
37	1	6.813	B190-4	AX-89865110	Fvb1	782017	781947	x	x
38	1	7.296	B1100-2	AX-89809148	Fvb1	818777	818707	x	x
39	1	7.296	B1100-2	AX-89865108	Fvb1	833969	833899	x	x
40	1	7.78	B1110-5	27_769359	Fvb1	869704	869767	x	x
41	1	7.78	B1110-5	27_769439	Fvb1	869784	869847	x	x
42	1	7.78	B1110-5	AX-89865107	Fvb1	899721	899651	x	x
43	1	7.78	B1110-5	AX-89865106	Fvb1	901370	901300	x	x
44	1	7.78	B1110-5	AX-89865105	Fvb1	902725	902655	x	x
45	1	9.741	B1120-1	AX-89865104	Fvb1	931497	931427	x	x
46	1	10.224	B1130-5	TP9162	Fvb1	935112	935045	x	x
47	1	10.224	B1130-5	AX-89779666	Fvb1	981037	980967	x	x
48	1	10.224	B1130-5	AX-89809147	Fvb1	985982	985912	x	x
49	1	10.224	B1130-5	AX-89809146	Fvb1	1037581	1037511	x	x
50	1	10.224	B1130-5	AX-89809145	Fvb1	1047384	1047314	x	x
51	1	11.687	B1140-2	AX-89865103	Fvb1	1069046	1068976	x	x
52	1	11.687	B1140-2	TP6704	Fvb1	1077177	1077240	x	x
53	1	13.151	B1150-8	54_230708	Fvb1	1169831	1169892	x	x
54	1	13.151	B1150-8	54_230769	Fvb1	1169889	1169949	x	x
55	1	13.151	B1150-8	AX-89809143	Fvb1	1169955	1169885	x	x
56	1	13.151	B1150-8	AX-89809142	Fvb1	1180181	1180111	x	x
57	1	13.151	B1150-8	AX-89809141	Fvb1	1181606	1181536	x	x
58	1	13.151	B1150-8	AX-89865102	Fvb1	1181936	1181866	x	x
59	1	13.151	B1150-8	AX-89874765	Fvb1	1181937	1181867	x	x
60	1	13.151	B1150-8	AX-89809140	Fvb1	1181938	1181868	x	x
61	1	13.634	B1160-4	AX-89809139	MM	MM	MM	MM	MM
62	1	13.634	B1160-4	AX-89865100	Fvb1	1337316	1337246	x	x
63	1	13.634	B1160-4	AX-89809138	Fvb1	1344253	1344183	x	x
64	1	13.634	B1160-4	AX-89865099	Fvb1	1344382	1344312	x	x
65	1	15.595	B1170-3	AX-89865098	Fvb1	1376866	1376796	x	x
66	1	15.595	B1170-3	AX-89809137	Fvb1	1383161	1383091	x	x
67	1	15.595	B1170-3	AX-89809136	Fvb1	1397743	1397673	x	x
68	1	17.556	B1180-1	AX-89809133	Fvb1	1468488	1468418	x	x
69	1	18.039	B1190-1	AX-89809132	Fvb1	1478892	1478822	x	x
70	1	20	B1200-1	AX-89809131	Fvb1	1526516	1526446	x	x
71	1	20.483	B1210-16	TP7557	Fvb4	32939628	32939582	O	O
72	1	20.483	B1210-16	54_537633	Fvb1	1628823	1628778	x	x
73	1	20.483	B1210-16	AX-89809130	Fvb1	1624600	1624530	x	x
74	1	20.483	B1210-16	TP8672	unmapped	unmapped	unmapped	unmapped	unmapped
75	1	20.483	B1210-16	AX-89865094	Fvb1	1620067	1619997	x	x
76	1	20.483	B1210-16	54_571711	Fvb1	1620491	1620554	x	x
77	1	20.483	B1210-16	AX-89809128	Fvb1	1647916	1647846	x	x
78	1	20.483	B1210-16	AX-89806427	Fvb1	1656890	1656821	x	x
79	1	20.483	B1210-16	AX-89865091	Fvb1	1704866	1704796	x	x
80	1	20.483	B1210-16	AX-89809125	Fvb1	1727650	1727580	x	x
81	1	20.483	B1210-16	AX-89809124	Fvb1	1728965	1728895	x	x
82	1	20.483	B1210-16	AX-89809123	Fvb1	1746225	1746155	x	x
83	1	20.483	B1210-16	AX-89865090	Fvb1	1747332	1747262	x	x
84	1	20.483	B1210-16	AX-89865089	Fvb1	1747483	1747413	x	x
85	1	20.483	B1210-16	AX-89809122	Fvb1	1749158	1749088	x	x
86	1	20.483	B1210-16	AX-89809121	Fvb1	1761951	1761881	x	x
87	1	21.246	B1220-1	54_738214	Fvb1	1784962	1785025	x	x
88	1	21.936	B1230-4	AX-89809120	Fvb1	1808158	1808088	x	x
89	1	21.936	B1230-4	AX-89865088	Fvb1	1808191	1808121	x	x
90	1	21.936	B1230-4	TP9668	Fvb1	1809870	1809813	x	x
91	1	21.936	B1230-4	AX-89809119	Fvb1	1814595	1814525	x	x
92	1	22.419	B1240-3	54_805565	Fvb1	1864220	1864283	x	x
93	1	22.419	B1240-3	AX-89809118	Fvb1	1896432	1896362	x	x
94	1	22.419	B1240-3	AX-89803202	Fvb1	1905919	1905846	x	x
95	1	22.902	B1250-3	TP64	Fvb1	1906648	1906585	x	x
96	1	22.902	B1250-3	437_81224	unmapped	unmapped	unmapped	unmapped	unmapped
97	1	22.902	B1250-3	437_79157	unmapped	unmapped	unmapped	unmapped	unmapped
98	1	23.873	B1260-2	AX-89865085	Fvb1	1965733	1965663	x	x
99	1	23.873	B1260-2	TP2272	Fvb1	1972466	1972529	x	x
100	1	24.356	B1270-3	24_141007	Fvb1	2085926	2085965	x	x
101	1	24.356	B1270-3	TP8061	Fvb1	2086012	2085965	x	x
102	1	24.356	B1270-3	AX-89865073	Fvb1	2087186	2087116	x	x
103	1	25.332	B1280-5	AX-89865072	Fvb1	2103471	2103401	x	x
104	1	25.332	B1280-5	AX-89809093	Fvb1	2148898	2148828	x	x
105	1	25.332	B1280-5	AX-89874267	Fvb1	2164111	2164041	x	x
106	1	25.332	B1280-5	AX-89865060	Fvb1	2194550	2194480	x	x
107	1	25.332	B1280-5	TP6555	Fvb1	2195547	2195576	x	x
108	1	25.815	B1290-1	AX-89809079	Fvb1	2304035	2303965	x	x
109	1	26.303	B1300-1	AX-89865048	Fvb1	2308000	2307930	x	x
110	1	28.324	B1310-4	TP8738	Fvb1	2354017	2354052	x	x
111	1	28.324	B1310-4	AX-89809073	Fvb1	2350338	2350268	x	x
112	1	28.324	B1310-4	AX-89809074	Fvb1	2342470	2342400	x	x
113	1	28.324	B1310-4	AX-89865044	Fvb1	2339504	2339434	x	x
114	1	28.822	B1320-1	AX-89809070	Fvb1	2411367	2411297	x	x
115	1	29.305	B1330-3	AX-89865030	Fvb1	2415105	2415035	x	x
116	1	29.305	B1330-3	TP842	Fvb1	2418450	2418513	x	x
117	1	29.305	B1330-3	AX-89865029	Fvb1	2475567	2475497	x	x
118	1	29.788	B1340-1	AX-89865025	Fvb1	2515135	2515065	x	x
119	1	31.365	B1350-5	TP3747	Fvb1	2636643	2636706	x	x
120	1	31.365	B1350-5	24_587450	Fvb1	2636723	2636782	x	x
121	1	31.365	B1350-5	24_587529	Fvb1	2636805	2636868	x	x
122	1	31.365	B1350-5	AX-89865144	Fvb1	2637448	2637378	x	x
123	1	31.365	B1350-5	AX-89809179	Fvb1	2654553	2654483	x	x
124	1	31.863	B1360-1	AX-89865143	Fvb1	2689292	2689222	x	x
125	1	32.903	B1370-5	AX-89865141	Fvb1	2762013	2761943	x	x
126	1	32.903	B1370-5	AX-89865140	Fvb1	2762616	2762546	x	x
127	1	32.903	B1370-5	24_767979	Fvb1	2791681	2791744	x	x
128	1	32.903	B1370-5	AX-89865139	Fvb1	2832396	2832326	x	x
129	1	32.903	B1370-5	AX-89809177	Fvb1	2834779	2834709	x	x
130	1	34.011	B1380-7	AX-89866187	Fvb1	2986675	2986745	x	x
131	1	34.011	B1380-7	AX-89810224	Fvb1	3037687	3037757	x	x
132	1	34.011	B1380-7	AX-89866188	Fvb1	3050841	3050911	x	x
133	1	34.011	B1380-7	AX-89810225	Fvb1	3108878	3108948	x	x
134	1	34.011	B1380-7	AX-89866189	Fvb1	3125044	3125114	x	x
135	1	34.011	B1380-7	AX-89866190	Fvb1	3145314	3145384	x	x
136	1	34.011	B1380-7	AX-89809156	Fvb1	3191487	3191557	x	x
137	1	34.523	B1390-15	156_201543	Fvb1	3964013	3963950	x	Non-colinear
138	1	34.523	B1390-15	156_201589	MM	MM	MM	MM	MM
139	1	34.523	B1390-15	AX-89809157	Fvb1	3286371	3286441	x	x
140	1	34.523	B1390-15	AX-89809159	Fvb1	3391296	3391366	x	x
141	1	34.523	B1390-15	AX-89865121	Fvb1	3395015	3395085	x	x
142	1	34.523	B1390-15	AX-89867502	Fvb1	3396820	3396888	x	x
143	1	34.523	B1390-15	TP9660	Fvb1	3415646	3415583	x	x
144	1	34.523	B1390-15	AX-89865122	Fvb1	3454066	3454136	x	x
145	1	34.523	B1390-15	AX-89809160	Fvb1	3455901	3455971	x	x
146	1	34.523	B1390-15	AX-89809161	Fvb1	3465718	3465788	x	x
147	1	34.523	B1390-15	AX-89809162	Fvb1	3482910	3482980	x	x
148	1	34.523	B1390-15	AX-89865123	Fvb1	3483966	3484036	x	x
149	1	34.523	B1390-15	AX-89809164	Fvb1	3485568	3485638	x	x
150	1	34.523	B1390-15	AX-89865124	Fvb1	3485574	3485644	x	x
151	1	34.523	B1390-15	26_49562	Fvb1	3552845	3552911	x	x
152	1	36.195	B1400-22	AX-89809165	Fvb1	3545766	3545836	x	x
153	1	36.195	B1400-22	AX-89809166	Fvb1	3548848	3548918	x	x
154	1	36.195	B1400-22	26_49634	Fvb1	3552949	3552986	x	x
155	1	36.195	B1400-22	AX-89809167	Fvb1	3555639	3555709	x	x
156	1	36.195	B1400-22	AX-89809168	Fvb1	3556920	3556990	x	x
157	1	36.195	B1400-22	AX-89809169	Fvb1	3556949	3557019	x	x
158	1	36.195	B1400-22	AX-89865125	Fvb1	3560482	3560552	x	x
159	1	36.195	B1400-22	AX-89809170	Fvb1	3564530	3564600	x	x
160	1	36.195	B1400-22	AX-89809171	Fvb1	3570067	3570137	x	x
161	1	36.195	B1400-22	TP3555	Fvb1	3576376	3576439	x	x
162	1	36.195	B1400-22	26_87196	Fvb1	3579849	3579912	x	x
163	1	36.195	B1400-22	AX-89865126	Fvb1	3619314	3619384	x	x
164	1	36.195	B1400-22	AX-89875209	Fvb1	3620968	3621038	x	x
165	1	36.195	B1400-22	AX-89865127	Fvb1	3631385	3631455	x	x
166	1	36.195	B1400-22	AX-89865128	Fvb1	3635203	3635273	x	x
167	1	36.195	B1400-22	TP2513	unmapped	unmapped	unmapped	unmapped	unmapped
168	1	36.195	B1400-22	AX-89865129	Fvb1	3684979	3685049	x	x
169	1	36.195	B1400-22	26_190726	Fvb1	3688733	3688791	x	x
170	1	36.195	B1400-22	AX-89865130	Fvb1	3690369	3690439	x	x
171	1	36.195	B1400-22	AX-89809172	Fvb1	3742799	3742869	x	x
172	1	36.195	B1400-22	AX-89865131	Fvb1	3743200	3743270	x	x
173	1	36.195	B1400-22	AX-89800803	Fvb7	16527364	16527416	O	O
174	1	37.912	B1410-6	AX-89809173	Fvb1	3782333	3782403	x	x
175	1	37.912	B1410-6	AX-89780009	Fvb1	3786237	3786307	x	x
176	1	37.912	B1410-6	AX-89865132	Fvb1	3787159	3787229	x	x
177	1	37.912	B1410-6	TP546	Fvb1	3821185	3821137	x	x
178	1	37.912	B1410-6	AX-89809174	Fvb1	3828905	3828975	x	x
179	1	37.912	B1410-6	AX-89865133	Fvb1	3836988	3837058	x	x
180	1	38.419	B1420-1	AX-89865145	Fvb1	3935544	3935614	x	x
181	1	38.922	B1430-1	AX-89865146	Fvb1	3945128	3945198	x	x
182	1	39.419	B1440-5	AX-89809180	Fvb1	4019350	4019420	x	x
183	1	39.419	B1440-5	TP2350	Fvb1	4037939	4037876	x	x
184	1	39.419	B1440-5	AX-89809181	Fvb1	4062721	4062791	x	x
185	1	39.419	B1440-5	AX-89809182	Fvb1	4064407	4064477	x	x
186	1	39.419	B1440-5	AX-89865147	Fvb1	4064660	4064730	x	x
187	1	39.907	B1450-2	AX-89809183	Fvb1	4111817	4111887	x	x
188	1	39.907	B1450-2	AX-89865149	Fvb1	4138938	4139008	x	x
189	1	41.4	B1460-4	AX-89809184	Fvb1	4187584	4187654	x	x
190	1	41.4	B1460-4	26_580720	Fvb1	4207090	4207153	x	x
191	1	41.4	B1460-4	AX-89865150	Fvb1	4244490	4244560	x	x
192	1	41.4	B1460-4	AX-89865151	Fvb1	4260654	4260724	x	x
193	1	41.884	B1470-4	71_367836	Fvb1	4289905	4289968	x	x
194	1	41.884	B1470-4	AX-89865152	Fvb1	4269969	4270039	x	x
195	1	41.884	B1470-4	AX-89865153	Fvb1	4290535	4290605	x	x
196	1	41.884	B1470-4	AX-89865154	Fvb1	4299945	4300015	x	x
197	1	42.367	B1480-5	TP56	Fvb1	4418869	4418817	x	x
198	1	42.367	B1480-5	71_501478	Fvb1	4456236	4456300	x	x
199	1	42.367	B1480-5	TP894	Fvb1	4476671	4476731	x	x
200	1	42.367	B1480-5	AX-89809186	Fvb1	4515940	4516010	x	x
201	1	42.367	B1480-5	AX-89809187	Fvb1	4561517	4561587	x	x
202	1	42.85	B1490-6	596_44334	unmapped	unmapped	unmapped	unmapped	unmapped
203	1	42.85	B1490-6	AX-89809189	Fvb1	4726032	4726102	x	x
204	1	42.85	B1490-6	TP3567	Fvb1	4730926	4730863	x	x
205	1	42.85	B1490-6	1115_6059	Fvb1	4753872	4753809	x	x
206	1	42.85	B1490-6	AX-89865158	Fvb1	4779320	4779390	x	x
207	1	42.85	B1490-6	AX-89865159	Fvb1	4857266	4857336	x	x
208	1	43.333	B1500-7	AX-89865161	Fvb1	4913426	4913496	x	x
209	1	43.333	B1500-7	AX-89865162	Fvb1	4914278	4914348	x	x
210	1	43.333	B1500-7	AX-89865163	Fvb1	4937682	4937752	x	x
211	1	43.333	B1500-7	AX-89865164	Fvb1	4957079	4957149	x	x
212	1	43.333	B1500-7	AX-89865165	Fvb1	4982214	4982284	x	x
213	1	43.333	B1500-7	AX-89809193	Fvb1	4994462	4994532	x	x
214	1	43.333	B1500-7	AX-89865167	Fvb1	5041931	5042001	x	x
215	1	43.816	B1510-14	AX-89865166	Fvb1	5035633	5035703	x	x
216	1	43.816	B1510-14	AX-89809194	Fvb1	5048565	5048635	x	x
217	1	43.816	B1510-14	AX-89809195	Fvb1	5075596	5075666	x	x
218	1	43.816	B1510-14	AX-89809196	Fvb1	5091334	5091404	x	x
219	1	43.816	B1510-14	AX-89865168	Fvb1	5091490	5091560	x	x
220	1	43.816	B1510-14	AX-89865169	Fvb1	5091600	5091670	x	x
221	1	43.816	B1510-14	TP2888	Fvb1	5093672	5093624	x	x
222	1	43.816	B1510-14	AX-89809197	Fvb1	5101399	5101469	x	x
223	1	43.816	B1510-14	AX-89809198	Fvb1	5139298	5139368	x	x
224	1	43.816	B1510-14	AX-89809199	Fvb1	5173654	5173724	x	x
225	1	43.816	B1510-14	AX-89865172	Fvb1	5184690	5184760	x	x
226	1	43.816	B1510-14	166_52041	Fvb1	5318265	5318328	x	x
227	1	43.816	B1510-14	TP7773	Fvb1	5318368	5318306	x	x
228	1	43.816	B1510-14	AX-89865175	Fvb1	5333892	5333962	x	x
229	1	44.299	B1520-3	166_74474	Fvb1	5339333	5339380	x	x
230	1	44.299	B1520-3	166_74589	Fvb1	5339437	5339499	x	x
231	1	44.299	B1520-3	AX-89865176	Fvb1	5339830	5339900	x	x
232	1	44.782	B1530-42	AX-89809202	Fvb1	5433315	5433385	x	x
233	1	44.782	B1530-42	AX-89809203	Fvb1	5435657	5435722	x	x
234	1	44.782	B1530-42	TP8167	unmapped	unmapped	unmapped	unmapped	unmapped
235	1	44.782	B1530-42	AX-89865178	Fvb1	5514728	5514798	x	x
236	1	44.782	B1530-42	AX-89865179	Fvb1	5546976	5547046	x	x
237	1	44.782	B1530-42	AX-89809204	Fvb1	5584889	5584959	x	x
238	1	44.782	B1530-42	AX-89865180	Fvb1	5618023	5618093	x	x
239	1	44.782	B1530-42	AX-89865181	Fvb1	5619485	5619555	x	x
240	1	44.782	B1530-42	AX-89865182	Fvb1	5620094	5620164	x	x
241	1	44.782	B1530-42	AX-89865183	Fvb1	5620150	5620220	x	x
242	1	44.782	B1530-42	AX-89809206	Fvb1	5624982	5625052	x	x
243	1	44.782	B1530-42	AX-89780491	Fvb1	5626395	5626465	x	x
244	1	44.782	B1530-42	AX-89809207	Fvb1	5627687	5627757	x	x
245	1	44.782	B1530-42	TP7248	Fvb1	5636495	5636544	x	x
246	1	44.782	B1530-42	AX-89865184	Fvb1	5636500	5636570	x	x
247	1	44.782	B1530-42	AX-89875862	Fvb1	5704435	5704505	x	x
248	1	44.782	B1530-42	AX-89865185	Fvb1	5705631	5705701	x	x
249	1	44.782	B1530-42	908_1530	Fvb1	5688379	5688439	x	x
250	1	44.782	B1530-42	TP8014	Fvb1	5679003	5679065	x	x
251	1	44.782	B1530-42	908_1604	unmapped	unmapped	unmapped	unmapped	unmapped
252	1	44.782	B1530-42	TP1808	Fvb1	5741808	5741766	x	x
253	1	44.782	B1530-42	AX-89809211	Fvb1	5745452	5745522	x	x
254	1	44.782	B1530-42	AX-89865187	Fvb1	5776758	5776828	x	x
255	1	44.782	B1530-42	AX-89809212	Fvb1	5787192	5787262	x	x
256	1	44.782	B1530-42	TP4225	Fvb1	5787569	5787506	x	x
257	1	44.782	B1530-42	34_83680	Fvb1	5787612	5787675	x	x
258	1	44.782	B1530-42	AX-89809213	Fvb1	5804587	5804657	x	x
259	1	44.782	B1530-42	TP9330	Fvb1	5855880	5855819	x	x
260	1	44.782	B1530-42	AX-89865188	Fvb1	5867477	5867547	x	x
261	1	44.782	B1530-42	TP1497	Fvb1	5869310	5869263	x	x
262	1	44.782	B1530-42	AX-89865189	Fvb1	5895106	5895176	x	x
263	1	44.782	B1530-42	AX-89865190	Fvb1	5901086	5901156	x	x
264	1	44.782	B1530-42	AX-89809214	Fvb1	5922075	5922145	x	x
265	1	44.782	B1530-42	AX-89809215	Fvb1	5960578	5960648	x	x
266	1	44.782	B1530-42	AX-89809216	Fvb1	5966548	5966618	x	x
267	1	44.782	B1530-42	34_249169	Fvb1	5969794	5969849	x	x
268	1	44.782	B1530-42	34_259282	Fvb1	5979504	5979567	x	x
269	1	44.782	B1530-42	TP9171	Fvb1	6015535	6015598	x	x
270	1	44.782	B1530-42	AX-89809217	Fvb1	6022358	6022428	x	x
271	1	44.782	B1530-42	34_306841	Fvb1	6022912	6022968	x	x
272	1	44.782	B1530-42	34_330691	Fvb1	6043459	6043522	x	x
273	1	44.782	B1530-42	AX-89867542	Fvb1	6084034	6084103	x	x
274	1	45.265	B1540-2	AX-89865191	Fvb1	6083117	6083187	x	x
275	1	45.265	B1540-2	AX-89780597	Fvb1	6106820	6106890	x	x
276	1	45.748	B1550-4	AX-89865192	Fvb1	6119403	6119473	x	x
277	1	45.748	B1550-4	AX-89865193	Fvb1	6121821	6121891	x	x
278	1	45.748	B1550-4	AX-89865194	Fvb1	6141075	6141145	x	x
279	1	45.748	B1550-4	AX-89809219	Fvb1	6173272	6173342	x	x
280	1	46.719	B1560-3	AX-89809220	Fvb1	6447856	6447926	x	x
281	1	46.719	B1560-3	TP3364	Fvb1	6523185	6523124	x	x
282	1	46.719	B1560-3	AX-89809221	Fvb1	6545502	6545572	x	x
283	1	46.719	B1560-3	AX-89865195	Fvb1	6564365	6564435	x	x
284	1	47.202	B1570-10	AX-89809222	Fvb1	6612227	6612297	x	x
285	1	47.202	B1570-10	AX-89865196	Fvb1	6617243	6617313	x	x
286	1	47.202	B1570-10	TP1719	Fvb1	6624748	6624811	x	x
287	1	47.202	B1570-10	AX-89809224	Fvb1	6631712	6631782	x	x
288	1	47.202	B1570-10	AX-89865197	Fvb1	6636076	6636146	x	x
289	1	47.202	B1570-10	TP8047	Fvb1	6636174	6636112	x	x
290	1	47.202	B1570-10	21_477967	Fvb1	6659897	6659834	x	x
291	1	47.202	B1570-10	AX-89865198	Fvb1	6660375	6660445	x	x
292	1	47.202	B1570-10	TP7746	Fvb1	6665728	6665669	x	x
293	1	47.685	B1580-1	AX-89865199	Fvb1	6765742	6765812	x	x
294	1	48.169	B1590-14	AX-89809225	Fvb1	6776148	6776218	x	x
295	1	48.169	B1590-14	AX-89809226	Fvb1	6826142	6826212	x	x
296	1	48.169	B1590-14	AX-89865200	Fvb1	6844457	6844527	x	x
297	1	48.169	B1590-14	AX-89809227	Fvb1	6865936	6866006	x	x
298	1	48.169	B1590-14	AX-89809228	Fvb1	6866439	6866509	x	x
299	1	48.169	B1590-14	TP9086	Fvb1	6867483	6867446	x	x
300	1	48.169	B1590-14	TP9863	Fvb1	6875136	6875073	x	x
301	1	48.169	B1590-14	AX-89809229	Fvb1	6887670	6887740	x	x
302	1	48.169	B1590-14	AX-89865201	Fvb1	6888418	6888488	x	x
303	1	48.169	B1590-14	AX-89865202	Fvb1	6896510	6896580	x	x
304	1	48.169	B1590-14	AX-89780759	Fvb1	6950240	6950310	x	x
305	1	48.169	B1590-14	AX-89865203	Fvb1	6987100	6987170	x	x
306	1	48.169	B1590-14	21_154151	Fvb4	5261754	5261814	O	O
307	1	48.169	B1590-14	AX-89809230	Fvb1	7013862	7013932	x	x
308	1	48.656	B1600-1	AX-89865204	Fvb1	7050530	7050600	x	x
309	1	49.144	B1610-10	AX-89865206	Fvb1	7153317	7153387	x	x
310	1	49.144	B1610-10	AX-89809232	Fvb1	7153364	7153434	x	x
311	1	49.144	B1610-10	AX-89809234	Fvb1	7156646	7156716	x	x
312	1	49.144	B1610-10	AX-89809235	Fvb1	7198094	7198164	x	x
313	1	49.144	B1610-10	28_37203	Fvb1	7216460	7216523	x	x
314	1	49.144	B1610-10	AX-89809236	Fvb1	7229485	7229555	x	x
315	1	49.144	B1610-10	AX-89865207	Fvb1	7229977	7230047	x	x
316	1	49.144	B1610-10	AX-89809237	Fvb1	7230007	7230077	x	x
317	1	49.144	B1610-10	AX-89809238	Fvb1	7231111	7231181	x	x
318	1	49.144	B1610-10	AX-89809239	Fvb1	7236703	7236773	x	x
319	1	49.628	B1620-7	AX-89809240	Fvb1	7282040	7282110	x	x
320	1	49.628	B1620-7	28_95895	Fvb1	7285049	7285091	x	x
321	1	49.628	B1620-7	TP8478	Fvb1	7285077	7285125	x	x
322	1	49.628	B1620-7	AX-89865209	Fvb1	7299377	7299447	x	x
323	1	49.628	B1620-7	AX-89809241	Fvb1	7382003	7382073	x	x
324	1	49.628	B1620-7	TP9138	MM	MM	MM	MM	MM
325	1	49.628	B1620-7	TP5751	Fvb1	8272234	8272171	x	x
326	1	50.598	B1630-54	AX-89866624	Fvb1	8667758	8667688	x	x
327	1	50.598	B1630-54	AX-89810658	Fvb1	8749225	8749155	x	x
328	1	50.598	B1630-54	AX-89866622	Fvb1	8749777	8749707	x	x
329	1	50.598	B1630-54	TP765	Fvb1	8750442	8750379	x	x
330	1	50.598	B1630-54	AX-89866620	Fvb1	8853823	8853753	x	x
331	1	50.598	B1630-54	AX-89866619	Fvb1	8918647	8918577	x	x
332	1	50.598	B1630-54	AX-89810656	Fvb1	8994074	8994004	x	x
333	1	50.598	B1630-54	AX-89810655	Fvb1	8997155	8997085	x	x
334	1	50.598	B1630-54	AX-89866616	Fvb1	8999068	8998998	x	x
335	1	50.598	B1630-54	AX-89810654	Fvb1	9106949	9106879	x	x
336	1	50.598	B1630-54	TP3261	Fvb1	9139625	9139563	x	x
337	1	50.598	B1630-54	37_608547	Fvb1	9141947	9141887	x	x
338	1	50.598	B1630-54	AX-89810653	Fvb1	9197509	9197439	x	x
339	1	50.598	B1630-54	AX-89810652	Fvb1	9211302	9211232	x	x
340	1	50.598	B1630-54	TP5669	Fvb1	9217290	9217230	x	x
341	1	50.598	B1630-54	AX-89810651	Fvb1	9217416	9217346	x	x
342	1	50.598	B1630-54	AX-89808459	Fvb1	9233803	9233734	x	x
343	1	50.598	B1630-54	TP4439	Fvb1	9233974	9233911	x	x
344	1	50.598	B1630-54	AX-89810650	Fvb1	9269031	9268961	x	x
345	1	50.598	B1630-54	TP395	Fvb4	14269691	14269747	O	O
346	1	50.598	B1630-54	AX-89866615	Fvb1	9513554	9513484	x	x
347	1	50.598	B1630-54	AX-89810649	Fvb1	9585119	9585049	x	x
348	1	50.598	B1630-54	AX-89810039	Fvb4	28987088	28987158	O	O
349	1	50.598	B1630-54	AX-89810647	Fvb1	9639714	9639644	x	x
350	1	50.598	B1630-54	AX-89810646	Fvb1	9735917	9735847	x	x
351	1	50.598	B1630-54	AX-89866614	Fvb1	9848579	9848509	x	x
352	1	50.598	B1630-54	AX-89866613	Fvb1	9852847	9852777	x	x
353	1	50.598	B1630-54	AX-89810643	Fvb1	9862669	9862599	x	x
354	1	50.598	B1630-54	AX-89810642	Fvb1	9866746	9866676	x	x
355	1	50.598	B1630-54	AX-89866612	Fvb1	9887309	9887239	x	x
356	1	50.598	B1630-54	TP5138	Fvb1	9893830	9893767	x	x
357	1	50.598	B1630-54	TP1282	Fvb1	9989700	9989766	x	x
358	1	50.598	B1630-54	AX-89809059	Fvb1	10335795	10335865	x	x
359	1	50.598	B1630-54	AX-89809060	Fvb1	10339637	10339707	x	x
360	1	50.598	B1630-54	AX-89809061	Fvb1	10424382	10424452	x	x
361	1	50.598	B1630-54	TP7819	Fvb1	10502876	10502934	x	x
362	1	50.598	B1630-54	AX-89809062	Fvb1	10510277	10510347	x	x
363	1	50.598	B1630-54	AX-89809105	Fvb6	1695110	1695040	O	O
364	1	50.598	B1630-54	AX-89873705	Fvb1	10834175	10834245	x	x
365	1	50.598	B1630-54	AX-89865026	Fvb1	10911507	10911577	x	x
366	1	50.598	B1630-54	AX-89809063	Fvb1	10911544	10911614	x	x
367	1	50.598	B1630-54	AX-89865027	Fvb1	11008503	11008573	x	x
368	1	50.598	B1630-54	AX-89809064	Fvb1	11094628	11094698	x	x
369	1	50.598	B1630-54	AX-89809065	Fvb1	11097554	11097624	x	x
370	1	50.598	B1630-54	AX-89865028	Fvb1	11100016	11100086	x	x
371	1	50.598	B1630-54	AX-89809066	Fvb1	11105360	11105430	x	x
372	1	50.598	B1630-54	AX-89809067	Fvb1	11108336	11108406	x	x
373	1	50.598	B1630-54	56_554487	Fvb1	11117502	11117565	x	x
374	1	50.598	B1630-54	AX-89809068	Fvb1	11219595	11219665	x	x
375	1	50.598	B1630-54	AX-89809069	Fvb1	11240501	11240556	x	x
376	1	50.598	B1630-54	TP9847	Fvb1	11942079	11942034	x	x
377	1	50.598	B1630-54	TP7501	Fvb1	12038343	12038283	x	x
378	1	50.598	B1630-54	AX-89809077	Fvb1	11577519	11577589	x	x
379	1	50.598	B1630-54	TP6373	Fvb1	11521992	11521929	x	x
380	1	51.086	B1640-93	AX-89809036	Fvb1	16959459	16959389	x	x
381	1	51.086	B1640-93	50_76574	Fvb1	16957294	16957357	x	x
382	1	51.086	B1640-93	AX-89865001	Fvb1	17044321	17044251	x	x
383	1	51.086	B1640-93	TP7308	MM	MM	MM	MM	MM
384	1	51.086	B1640-93	AX-89809037	Fvb1	16910221	16910151	x	x
385	1	51.086	B1640-93	AX-89809038	Fvb1	16876529	16876459	x	x
386	1	51.086	B1640-93	AX-89809039	Fvb1	16875168	16875098	x	x
387	1	51.086	B1640-93	AX-89865003	Fvb1	16844828	16844758	x	x
388	1	51.086	B1640-93	AX-89778396	Fvb1	16843458	16843388	x	x
389	1	51.086	B1640-93	AX-89865004	Fvb1	16823510	16823440	x	x
390	1	51.086	B1640-93	AX-89809033	Fvb1	19103761	19103831	x	x
391	1	51.086	B1640-93	AX-89809034	Fvb1	19107180	19107250	x	x
392	1	51.086	B1640-93	AX-89809035	Fvb1	19114736	19114806	x	x
393	1	51.086	B1640-93	AX-89864996	Fvb1	19149156	19149226	x	x
394	1	51.086	B1640-93	AX-89864997	Fvb1	19166720	19166790	x	x
395	1	51.086	B1640-93	AX-89872141	Fvb7	12155556	12155486	O	O
396	1	51.086	B1640-93	152_299703	Fvb3	26890428	26890365	O	O
397	1	51.086	B1640-93	TP852	Fvb1	18543495	18543434	x	x
398	1	51.086	B1640-93	AX-89809044	Fvb1	18070005	18069935	x	x
399	1	51.086	B1640-93	167_209325	Fvb1	18041661	18041598	x	x
400	1	51.086	B1640-93	AX-89809046	Fvb1	16018566	16018636	x	x
401	1	51.086	B1640-93	AX-89809047	Fvb1	16020547	16020617	x	x
402	1	51.086	B1640-93	AX-89809048	Fvb1	16040294	16040364	x	x
403	1	51.086	B1640-93	AX-89809049	Fvb1	16051853	16051923	x	x
404	1	51.086	B1640-93	AX-89865019	Fvb1	14174804	14174734	x	x
405	1	51.086	B1640-93	AX-89809053	Fvb1	14174669	14174599	x	x
406	1	51.086	B1640-93	AX-89809054	Fvb1	14170146	14170076	x	x
407	1	51.086	B1640-93	AX-89809055	Fvb1	14164385	14164315	x	x
408	1	51.086	B1640-93	TP3182	unmapped	unmapped	unmapped	unmapped	unmapped
409	1	51.086	B1640-93	AX-89809057	Fvb1	13850742	13850672	x	x
410	1	51.086	B1640-93	AX-89865021	Fvb1	13825326	13825256	x	x
411	1	51.086	B1640-93	TP1276	Fvb1	13821675	13821612	x	x
412	1	51.086	B1640-93	AX-89809080	Fvb1	16442377	16442447	x	x
413	1	51.086	B1640-93	TP1174	Fvb1	16499673	16499611	x	x
414	1	51.086	B1640-93	AX-89865050	Fvb1	16519388	16519458	x	x
415	1	51.086	B1640-93	AX-89865051	Fvb1	16690076	16690146	x	x
416	1	51.086	B1640-93	822_9971	Fvb1	16740170	16740107	x	x
417	1	51.086	B1640-93	TP2187	Fvb1	16739752	16739689	x	x
418	1	51.086	B1640-93	AX-89865052	Fvb1	16762074	16762144	x	x
419	1	51.086	B1640-93	AX-89779184	Fvb1	16775743	16775810	x	x
420	1	51.086	B1640-93	AX-89865053	Fvb1	12419911	12419981	x	x
421	1	51.086	B1640-93	AX-89865055	Fvb1	12486433	12486503	x	x
422	1	51.086	B1640-93	AX-89809083	Fvb1	12486740	12486810	x	x
423	1	51.086	B1640-93	AX-89779211	Fvb1	12488025	12488095	x	x
424	1	51.086	B1640-93	AX-89865056	Fvb1	12563250	12563320	x	x
425	1	51.086	B1640-93	AX-89809084	Fvb1	12563706	12563776	x	x
426	1	51.086	B1640-93	AX-89809085	Fvb1	12565225	12565295	x	x
427	1	51.086	B1640-93	AX-89809086	Fvb1	12578648	12578718	x	x
428	1	51.086	B1640-93	AX-89809087	Fvb1	12694938	12695008	x	x
429	1	51.086	B1640-93	AX-89865057	Fvb1	12705954	12706024	x	x
430	1	51.086	B1640-93	AX-89865058	Fvb1	12706001	12706071	x	x
431	1	51.086	B1640-93	AX-89809088	Fvb1	12706054	12706124	x	x
432	1	51.086	B1640-93	AX-89809089	Fvb1	12707426	12707496	x	x
433	1	51.086	B1640-93	AX-89809090	Fvb1	12707711	12707781	x	x
434	1	51.086	B1640-93	AX-89865059	Fvb1	12787220	12787290	x	x
435	1	51.086	B1640-93	AX-89865061	Fvb1	12871487	12871557	x	x
436	1	51.086	B1640-93	AX-89865062	Fvb1	13191030	13191081	x	x
437	1	51.086	B1640-93	TP163	unmapped	unmapped	unmapped	unmapped	unmapped
438	1	51.086	B1640-93	AX-89809112	Fvb1	18769992	18769922	x	x
439	1	51.086	B1640-93	AX-89809071	Fvb1	15219000	15218930	x	x
440	1	51.086	B1640-93	AX-89865036	Fvb1	15214348	15214278	x	x
441	1	51.086	B1640-93	AX-89865037	Fvb1	15213848	15213778	x	x
442	1	51.086	B1640-93	AX-89865038	Fvb1	15197040	15196970	x	x
443	1	51.086	B1640-93	AX-89865039	Fvb1	15118013	15117943	x	x
444	1	51.086	B1640-93	AX-89865040	Fvb1	15082450	15082380	x	x
445	1	51.086	B1640-93	AX-89865042	Fvb1	14983086	14983016	x	x
446	1	51.086	B1640-93	AX-89865043	Fvb1	14982527	14982457	x	x
447	1	51.086	B1640-93	AX-89809075	Fvb1	14960529	14960459	x	x
448	1	51.086	B1640-93	483_4019	Fvb1	14950668	14950605	x	x
449	1	51.086	B1640-93	AX-89865045	Fvb1	14908894	14908824	x	x
450	1	51.086	B1640-93	AX-89865046	Fvb1	14904991	14904921	x	x
451	1	51.086	B1640-93	AX-89865047	Fvb1	14897203	14897133	x	x
452	1	51.086	B1640-93	TP6132	Fvb1	15296431	15296494	x	x
453	1	51.086	B1640-93	162_132285	Fvb1	15237265	15237328	x	x
454	1	51.086	B1640-93	AX-89865000	Fvb1	22917196	22917266	x	x
455	1	51.086	B1640-93	AX-89809242	Fvb1	19480113	19480043	x	x
456	1	51.086	B1640-93	AX-89780852	Fvb1	23515614	23515684	x	x
457	1	51.086	B1640-93	AX-89809243	Fvb1	23603110	23603180	x	x
458	1	51.086	B1640-93	AX-89809245	Fvb1	23732809	23732879	x	x
459	1	51.086	B1640-93	AX-89809246	Fvb1	23882658	23882728	x	x
460	1	51.086	B1640-93	TP4026	Fvb1	23891742	23891804	x	x
461	1	51.086	B1640-93	AX-89809247	Fvb1	24024852	24024922	x	x
462	1	51.086	B1640-93	372_174713	Fvb1	20651860	20651800	x	x
463	1	51.086	B1640-93	AX-89809041	Fvb1	20652284	20652354	x	x
464	1	51.086	B1640-93	AX-89865005	Fvb1	20967858	20967788	x	x
465	1	51.086	B1640-93	AX-89865006	Fvb1	20922074	20922004	x	x
466	1	51.086	B1640-93	AX-89809042	Fvb1	20901561	20901491	x	x
467	1	51.086	B1640-93	AX-89809043	Fvb1	20754285	20754215	x	x
468	1	51.086	B1640-93	AX-89865083	Fvb1	20457441	20457371	x	x
469	1	51.086	B1640-93	AX-89865084	Fvb1	20248836	20248766	x	x
470	1	51.086	B1640-93	AX-89809116	Fvb1	20114900	20114830	x	x
471	1	51.086	B1640-93	AX-89809117	Fvb1	19905363	19905293	x	x
472	1	51.086	B1640-93	AX-89866666	Fvb6	38718966	38719036	O	O
								449	448
473	2	0	B210-8	AX-89809488	Fvb2	2377187	2377257	x	x
474	2	0	B210-8	399_146961	Fvb2	2409053	2409029	x	x
475	2	0	B210-8	399_146964	Fvb2	2409053	2409026	x	x
476	2	0	B210-8	399_146946	unmapped	unmapped	unmapped	unmapped	unmapped
477	2	0	B210-8	AX-89809489	Fvb2	608927	608857	x	x
478	2	0	B210-8	AX-89812904	Fvb2	2018429	2018499	x	x
479	2	0	B210-8	AX-89865454	Fvb2	2025757	2025827	x	x
480	2	0	B210-8	AX-89809491	Fvb2	2028161	2028231	x	x
481	2	0.975	B220-1	AX-89866706	Fvb2	4365465	4365395	x	x
482	2	1.459	B230-68	TP5133	Fvb2	4427158	4427119	x	x
483	2	1.459	B230-68	AX-89810728	Fvb2	4608421	4608351	x	x
484	2	1.459	B230-68	AX-89866702	Fvb2	4662092	4662022	x	x
485	2	1.459	B230-68	525_61485	Fvb2	4699398	4699461	x	x
486	2	1.459	B230-68	TP2879	Fvb2	4728948	4729011	x	x
487	2	1.459	B230-68	AX-89865535	Fvb2	4839107	4839177	x	x
488	2	1.459	B230-68	TP8316	Fvb2	4844963	4844900	x	x
489	2	1.459	B230-68	AX-89865536	Fvb2	4858217	4858287	x	x
490	2	1.459	B230-68	AX-89865539	Fvb2	4892571	4892641	x	x
491	2	1.459	B230-68	AX-89809570	Fvb2	5008838	5008908	x	x
492	2	1.459	B230-68	AX-89809572	Fvb2	5078657	5078727	x	x
493	2	1.459	B230-68	AX-89865541	Fvb2	5064551	5064621	x	x
494	2	1.459	B230-68	AX-89809571	Fvb2	5065193	5065263	x	x
495	2	1.459	B230-68	44_51080	Fvb2	5161957	5162017	x	x
496	2	1.459	B230-68	TP8567	unmapped	unmapped	unmapped	unmapped	unmapped
497	2	1.459	B230-68	AX-89865544	Fvb2	5519068	5519138	x	x
498	2	1.459	B230-68	101_228760	Fvb2	7130919	7130982	x	x
499	2	1.459	B230-68	AX-89865418	Fvb2	7137384	7137454	x	x
500	2	1.459	B230-68	AX-89809446	Fvb2	7162671	7162741	x	x
501	2	1.459	B230-68	AX-89809447	Fvb2	7205879	7205949	x	x
502	2	1.459	B230-68	AX-89865419	Fvb2	7233755	7233825	x	x
503	2	1.459	B230-68	TP7533	Fvb2	7253069	7253009	x	x
504	2	1.459	B230-68	TP4167	unmapped	unmapped	unmapped	unmapped	unmapped
505	2	1.459	B230-68	AX-89865426	Fvb2	7691229	7691159	x	x
506	2	1.459	B230-68	AX-89809453	Fvb2	7692724	7692654	x	x
507	2	1.459	B230-68	AX-89865425	Fvb2	7693427	7693357	x	x
508	2	1.459	B230-68	AX-89866267	Fvb2	7649314	7649244	x	x
509	2	1.459	B230-68	AX-89810302	Fvb2	7645762	7645692	x	x
510	2	1.459	B230-68	AX-89809454	Fvb2	6928235	6928165	x	x
511	2	1.459	B230-68	TP1383	Fvb2	6918540	6918599	x	x
512	2	1.459	B230-68	TP2558	Fvb2	6918543	6918498	x	x
513	2	1.459	B230-68	AX-89865427	Fvb2	6915786	6915716	x	x
514	2	1.459	B230-68	TP4412	Fvb4	11531792	11531746	O	O
515	2	1.459	B230-68	AX-89865428	Fvb2	6871683	6871613	x	x
516	2	1.459	B230-68	AX-89809456	Fvb2	6865326	6865256	x	x
517	2	1.459	B230-68	AX-89865429	Fvb2	6865004	6864934	x	x
518	2	1.459	B230-68	AX-89809458	Fvb2	6842376	6842306	x	x
519	2	1.459	B230-68	AX-89809459	Fvb2	6842030	6841960	x	x
520	2	1.459	B230-68	AX-89809460	Fvb2	6836657	6836587	x	x
521	2	1.459	B230-68	AX-89809461	Fvb2	6791874	6791804	x	x
522	2	1.459	B230-68	AX-89809462	Fvb2	6758517	6758447	x	x
523	2	1.459	B230-68	AX-89865432	Fvb2	6750773	6750703	x	x
524	2	1.459	B230-68	AX-89809463	Fvb2	6751539	6751469	x	x
525	2	1.459	B230-68	AX-89865433	Fvb2	6741179	6741109	x	x
526	2	1.459	B230-68	AX-89865434	Fvb2	6739348	6739278	x	x
527	2	1.459	B230-68	AX-89809464	Fvb2	6722951	6722881	x	x
528	2	1.459	B230-68	AX-89809495	Fvb2	6696495	6696425	x	x
529	2	1.459	B230-68	560_51187	Fvb2	5625547	5625486	x	x
530	2	1.459	B230-68	TP702	Fvb2	5625566	5625503	x	x
531	2	1.459	B230-68	AX-89865435	Fvb2	5857130	5857200	x	x
532	2	1.459	B230-68	AX-89809467	Fvb2	5876562	5876632	x	x
533	2	1.459	B230-68	AX-89865436	Fvb2	5958804	5958874	x	x
534	2	1.459	B230-68	AX-89809468	Fvb2	5977728	5977798	x	x
535	2	1.459	B230-68	AX-89865437	Fvb2	5980348	5980418	x	x
536	2	1.459	B230-68	AX-89809469	Fvb2	6003367	6003437	x	x
537	2	1.459	B230-68	685_21611	Fvb2	6048988	6049019	x	x
538	2	1.459	B230-68	685_21690	Fvb2	6049035	6049090	x	x
539	2	1.459	B230-68	685_21706	Fvb2	6049051	6049114	x	x
540	2	1.459	B230-68	AX-89809471	Fvb2	6070450	6070520	x	x
541	2	1.459	B230-68	AX-89865438	Fvb2	6075571	6075641	x	x
542	2	1.459	B230-68	AX-89809472	Fvb2	6081172	6081242	x	x
543	2	1.459	B230-68	AX-89865440	Fvb2	6086104	6086174	x	x
544	2	1.459	B230-68	AX-89905159	Fvb4	17911955	17911885	O	O
545	2	1.459	B230-68	AX-89811023	Fvb7	1955631	1955701	O	O
546	2	1.459	B230-68	TP3415	Fvb4	5522618	5522558	O	O
547	2	1.459	B230-68	TP6395	MM	MM	MM	MM	MM
548	2	1.459	B230-68	AX-89809484	Fvb2	9043527	9043597	x	non-colinear
549	2	1.459	B230-68	TP5189	Fvb2	9031615	9031650	x	non-colinear
550	2	1.459	B230-68	TP8196	Fvb2	8970480	8970544	x	non-colinear
551	2	2.429	B240-62	AX-89809482	Fvb2	8884874	8884944	x	x
552	2	2.429	B240-62	AX-89809481	Fvb2	8843239	8843309	x	x
553	2	2.429	B240-62	AX-89865446	Fvb2	8841191	8841261	x	x
554	2	2.429	B240-62	AX-89865445	Fvb2	8835699	8835769	x	x
555	2	2.429	B240-62	AX-89822952	Fvb2	13290363	13290293	x	x
556	2	2.429	B240-62	AX-89809480	Fvb2	13304536	13304466	x	x
557	2	2.429	B240-62	296_63903	unmapped	unmapped	unmapped	unmapped	unmapped
558	2	2.429	B240-62	AX-89865443	Fvb2	12585165	12585235	x	x
559	2	2.429	B240-62	AX-89809475	Fvb2	12585773	12585843	x	x
560	2	2.429	B240-62	AX-89809476	Fvb2	12586766	12586836	x	x
561	2	2.429	B240-62	AX-89865444	Fvb2	12592064	12592134	x	x
562	2	2.429	B240-62	AX-89809478	Fvb2	12703044	12703114	x	x
563	2	2.429	B240-62	AX-89809477	Fvb2	12701340	12701410	x	x
564	2	2.429	B240-62	AX-89865448	Fvb2	9443449	9443519	x	x
565	2	2.429	B240-62	AX-89865449	Fvb2	9450055	9450125	x	x
566	2	2.429	B240-62	AX-89809485	Fvb2	9593485	9593555	x	x
567	2	2.429	B240-62	AX-89809486	Fvb2	9620196	9620266	x	x
568	2	2.429	B240-62	AX-89865450	Fvb2	9687244	9687314	x	x
569	2	2.429	B240-62	AX-89865416	Fvb2	10160992	10161062	x	x
570	2	2.429	B240-62	AX-89865417	Fvb2	10174335	10174405	x	x
571	2	2.429	B240-62	AX-89809448	Fvb2	10187993	10188063	x	x
572	2	2.429	B240-62	179_281458	Fvb2	10239640	10239702	x	x
573	2	2.429	B240-62	AX-89879858	Fvb2	10336435	10336505	x	x
574	2	2.429	B240-62	AX-89809470	Fvb2	10388019	10388089	x	x
575	2	2.429	B240-62	AX-89803764	Fvb2	10389186	10389259	x	x
576	2	2.429	B240-62	AX-89865441	Fvb2	10398562	10398632	x	x
577	2	2.429	B240-62	AX-89812845	Fvb2	10398565	10398635	x	x
578	2	2.429	B240-62	AX-89865442	Fvb2	10409915	10409985	x	x
579	2	2.429	B240-62	AX-89809473	Fvb2	10409943	10410013	x	x
580	2	2.429	B240-62	AX-89809474	Fvb2	10414821	10414891	x	x
581	2	2.429	B240-62	TP6463	Fvb2	10417036	10417099	x	x
582	2	2.429	B240-62	AX-89865451	Fvb2	10677900	10677970	x	x
583	2	2.429	B240-62	AX-89865452	Fvb2	10690593	10690663	x	x
584	2	2.429	B240-62	AX-89809490	Fvb2	10753206	10753276	x	x
585	2	2.429	B240-62	TP4876	unmapped	unmapped	unmapped	unmapped	unmapped
586	2	2.429	B240-62	AX-89809496	Fvb2	10893598	10893668	x	x
587	2	2.429	B240-62	AX-89809498	Fvb2	10912074	10912144	x	x
588	2	2.429	B240-62	AX-89809248	Fvb2	10973957	10974027	x	x
589	2	2.429	B240-62	AX-89809251	Fvb2	10998915	10998985	x	x
590	2	2.429	B240-62	AX-89865215	Fvb2	11018099	11018146	x	x
591	2	2.429	B240-62	AX-89809256	Fvb2	11040243	11040313	x	x
592	2	2.429	B240-62	TP4871	Fvb2	11122261	11122210	x	x
593	2	2.429	B240-62	AX-89865227	Fvb2	11157227	11157297	x	x
594	2	2.429	B240-62	AX-89865228	Fvb2	11160956	11161026	x	x
595	2	2.429	B240-62	AX-89865230	Fvb2	11166374	11166444	x	x
596	2	2.429	B240-62	AX-89809271	Fvb2	11166836	11166906	x	x
597	2	2.429	B240-62	AX-89865231	Fvb2	11168315	11168385	x	x
598	2	2.429	B240-62	AX-89865232	Fvb2	11182743	11182813	x	x
599	2	2.429	B240-62	AX-89809273	Fvb2	11192103	11192173	x	x
600	2	2.429	B240-62	AX-89809274	Fvb2	11201611	11201666	x	x
601	2	2.429	B240-62	59_666633	Fvb2	11217534	11217471	x	x
602	2	2.429	B240-62	AX-89865235	Fvb2	11217637	11217707	x	x
603	2	2.429	B240-62	AX-89809296	Fvb2	11384348	11384418	x	x
604	2	2.429	B240-62	AX-89809327	Fvb2	11615417	11615487	x	x
605	2	2.429	B240-62	AX-89809331	Fvb2	11663068	11663138	x	x
606	2	2.429	B240-62	AX-89809364	Fvb2	11849926	11849996	x	x
607	2	2.429	B240-62	TP8289	Fvb2	11872610	11872550	x	x
608	2	2.429	B240-62	AX-89865321	Fvb2	11882876	11882946	x	x
609	2	2.429	B240-62	TP7301	Fvb2	11954521	11954458	x	x
610	2	2.429	B240-62	AX-89865384	Fvb2	12183883	12183953	x	x
611	2	2.429	B240-62	AX-89865401	Fvb2	12247303	12247373	x	x
612	2	2.913	B250-108	AX-89809449	Fvb2	13624793	13624863	x	x
613	2	2.913	B250-108	AX-89809450	Fvb2	13634416	13634486	x	x
614	2	2.913	B250-108	AX-89865421	Fvb2	13673252	13673322	x	x
615	2	2.913	B250-108	AX-89809451	Fvb2	13817809	13817879	x	x
616	2	2.913	B250-108	AX-89783360	Fvb2	13818706	13818776	x	x
617	2	2.913	B250-108	TP3228	Fvb2	13837153	13837119	x	x
618	2	2.913	B250-108	AX-89865422	Fvb2	13872698	13872768	x	x
619	2	2.913	B250-108	AX-89809497	Fvb2	13979917	13979987	x	x
620	2	2.913	B250-108	AX-89865460	Fvb2	14352440	14352510	x	x
621	2	2.913	B250-108	AX-89865461	Fvb2	14427485	14427555	x	x
622	2	2.913	B250-108	TP4000	unmapped	unmapped	unmapped	unmapped	unmapped
623	2	2.913	B250-108	TP2589	Fvb2	14500192	14500129	x	x
624	2	2.913	B250-108	TP5431	Fvb2	14651053	14651116	x	x
625	2	2.913	B250-108	TP5646	Fvb2	14688118	14688075	x	x
626	2	2.913	B250-108	AX-89865212	Fvb2	14762114	14762184	x	x
627	2	2.913	B250-108	AX-89809249	Fvb2	14764587	14764657	x	x
628	2	2.913	B250-108	AX-89809250	Fvb2	14884312	14884382	x	x
629	2	2.913	B250-108	AX-89865213	Fvb2	14921202	14921272	x	x
630	2	2.913	B250-108	AX-89819402	Fvb2	14998853	14998923	x	x
631	2	2.913	B250-108	AX-89809252	Fvb2	15019319	15019389	x	x
632	2	2.913	B250-108	AX-89865214	Fvb2	15020908	15020978	x	x
633	2	2.913	B250-108	AX-89809253	Fvb2	15044347	15044417	x	x
634	2	2.913	B250-108	TP8148	MM	MM	MM	MM	MM
635	2	2.913	B250-108	TP1139	Fvb7	16225843	16225799	O	O
636	2	2.913	B250-108	TP7251	Fvb2	15195636	15195699	x	x
637	2	2.913	B250-108	42_41656	Fvb2	15324995	15325058	x	x
638	2	2.913	B250-108	AX-89809254	Fvb2	15326862	15326932	x	x
639	2	2.913	B250-108	AX-89809255	Fvb2	15342684	15342754	x	x
640	2	2.913	B250-108	TP4577	Fvb2	15489618	15489555	x	x
641	2	2.913	B250-108	TP1663	Fvb2	15526442	15526505	x	x
642	2	2.913	B250-108	AX-89809257	Fvb2	15570052	15570122	x	x
643	2	2.913	B250-108	AX-89809259	Fvb2	15769554	15769624	x	x
644	2	2.913	B250-108	TP8579	Fvb2	15799611	15799548	x	x
645	2	2.913	B250-108	AX-89809260	Fvb2	15859261	15859331	x	x
646	2	2.913	B250-108	AX-89809261	Fvb2	15908892	15908962	x	x
647	2	2.913	B250-108	AX-89865217	Fvb2	15908916	15908986	x	x
648	2	2.913	B250-108	AX-89865218	Fvb2	15917084	15917154	x	x
649	2	2.913	B250-108	AX-89809262	Fvb2	15918934	15919004	x	x
650	2	2.913	B250-108	AX-89865219	Fvb2	15921001	15921071	x	x
651	2	2.913	B250-108	AX-89865220	Fvb2	16003752	16003822	x	x
652	2	2.913	B250-108	AX-89865221	Fvb2	16043313	16043383	x	x
653	2	2.913	B250-108	AX-89809264	Fvb2	16083811	16083881	x	x
654	2	2.913	B250-108	AX-89865222	Fvb2	16088233	16088303	x	x
655	2	2.913	B250-108	AX-89865223	Fvb2	16092866	16092936	x	x
656	2	2.913	B250-108	256_151247	Fvb2	16092932	16092869	x	x
657	2	2.913	B250-108	AX-89865224	Fvb2	16097334	16097404	x	x
658	2	2.913	B250-108	AX-89809265	Fvb2	16123605	16123675	x	x
659	2	2.913	B250-108	AX-89809266	Fvb2	16134269	16134339	x	x
660	2	2.913	B250-108	AX-89809267	Fvb2	16137807	16137877	x	x
661	2	2.913	B250-108	AX-89809268	Fvb2	16139427	16139497	x	x
662	2	2.913	B250-108	AX-89865225	Fvb2	16144318	16144388	x	x
663	2	2.913	B250-108	AX-89865226	Fvb2	16442060	16442130	x	x
664	2	2.913	B250-108	AX-89809269	Fvb2	16514583	16514653	x	x
665	2	2.913	B250-108	AX-89865229	Fvb2	16566478	16566548	x	x
666	2	2.913	B250-108	AX-89865233	Fvb2	18502875	18502805	x	x
667	2	2.913	B250-108	TP506	unmapped	unmapped	unmapped	unmapped	unmapped
668	2	2.913	B250-108	AX-89865234	Fvb2	18298579	18298509	x	x
669	2	2.913	B250-108	AX-89809275	Fvb2	18229956	18229886	x	x
670	2	2.913	B250-108	TP6642	Fvb2	18226854	18226917	x	x
671	2	2.913	B250-108	TP1328	Fvb2	18074756	18074818	x	x
672	2	2.913	B250-108	AX-89809276	Fvb2	18058831	18058761	x	x
673	2	2.913	B250-108	AX-89865236	Fvb2	18028521	18028451	x	x
674	2	2.913	B250-108	AX-89809278	Fvb2	18027550	18027480	x	x
675	2	2.913	B250-108	20_595807	Fvb2	18025186	18025245	x	x
676	2	2.913	B250-108	TP4913	Fvb2	17981206	17981248	x	x
677	2	2.913	B250-108	AX-89809279	Fvb2	17951285	17951215	x	x
678	2	2.913	B250-108	AX-89865237	Fvb2	17780059	17779989	x	x
679	2	2.913	B250-108	TP6743	Fvb2	17641878	17641815	x	x
680	2	2.913	B250-108	AX-89865238	Fvb2	17611582	17611512	x	x
681	2	2.913	B250-108	AX-89865239	Fvb2	17577055	17576985	x	x
682	2	2.913	B250-108	AX-89865240	MM	MM	MM	MM	MM
683	2	2.913	B250-108	AX-89809282	Fvb2	17508606	17508536	x	x
684	2	2.913	B250-108	AX-89865242	Fvb2	17504624	17504554	x	x
685	2	2.913	B250-108	22_312130	Fvb1	19405592	19405646	O	O
686	2	2.913	B250-108	22_312165	unmapped	unmapped	unmapped	unmapped	unmapped
687	2	2.913	B250-108	AX-89865243	Fvb2	17437866	17437796	x	x
688	2	2.913	B250-108	AX-89865244	Fvb2	17431780	17431710	x	x
689	2	2.913	B250-108	454_98920	Fvb2	17419726	17419663	x	x
690	2	2.913	B250-108	TP4650	Fvb2	17419646	17419583	x	x
691	2	2.913	B250-108	TP7162	Fvb2	17419643	17419706	x	x
692	2	2.913	B250-108	AX-89809284	Fvb2	17417900	17417830	x	x
693	2	2.913	B250-108	AX-89809285	Fvb2	17416637	17416567	x	x
694	2	2.913	B250-108	AX-89809286	Fvb2	17413614	17413544	x	x
695	2	2.913	B250-108	TP2975	Fvb2	17413574	17413534	x	x
696	2	2.913	B250-108	AX-89865245	Fvb2	17395325	17395255	x	x
697	2	2.913	B250-108	AX-89809287	Fvb2	17390748	17390678	x	x
698	2	2.913	B250-108	AX-89865246	Fvb2	17384974	17384904	x	x
699	2	2.913	B250-108	TP5522	MM	MM	MM	MM	MM
700	2	2.913	B250-108	AX-89865247	Fvb2	17333333	17333263	x	x
701	2	2.913	B250-108	AX-89809288	Fvb2	17326359	17326289	x	x
702	2	2.913	B250-108	AX-89865248	Fvb2	17321292	17321222	x	x
703	2	2.913	B250-108	AX-89809289	Fvb2	17310034	17309964	x	x
704	2	2.913	B250-108	AX-89809290	Fvb2	17304472	17304402	x	x
705	2	2.913	B250-108	TP5449	Fvb2	17304032	17303969	x	x
706	2	2.913	B250-108	AX-89809291	Fvb2	17294006	17293936	x	x
707	2	2.913	B250-108	AX-89809292	Fvb2	17220551	17220481	x	x
708	2	2.913	B250-108	AX-89865249	Fvb2	17212045	17211975	x	x
709	2	2.913	B250-108	AX-89865250	Fvb2	17183330	17183260	x	x
710	2	2.913	B250-108	AX-89865251	MM	MM	MM	MM	MM
711	2	2.913	B250-108	22_801991	Fvb2	17002775	17002838	x	x
712	2	2.913	B250-108	AX-89809293	Fvb2	16944270	16944200	x	x
713	2	2.913	B250-108	TP5930	Fvb2	16808050	16808001	x	x
714	2	2.913	B250-108	AX-89809294	Fvb2	16749982	16749912	x	x
715	2	2.913	B250-108	AX-89865257	Fvb2	18758340	18758270	x	x
716	2	2.913	B250-108	AX-89809298	Fvb2	18772438	18772368	x	x
717	2	2.913	B250-108	AX-89809297	Fvb2	18808535	18808465	x	x
718	2	2.913	B250-108	103_234224	Fvb4	24090602	24090539	O	O
719	2	2.913	B250-108	103_311771	Fvb2	18980201	18980262	x	x
720	2	2.913	B250-108	AX-89865255	Fvb2	18981204	18981134	x	x
721	2	3.396	B260-38	AX-89865254	Fvb2	19017784	19017714	x	x
722	2	3.396	B260-38	AX-89865258	Fvb2	19197701	19197771	x	x
723	2	3.396	B260-38	AX-89809299	Fvb2	19297197	19297267	x	x
724	2	3.396	B260-38	AX-89865259	Fvb2	19300824	19300894	x	x
725	2	3.396	B260-38	AX-89865260	Fvb2	19303272	19303342	x	x
726	2	3.396	B260-38	AX-89865261	Fvb2	19310295	19310365	x	x
727	2	3.396	B260-38	AX-89809300	Fvb2	19323065	19323135	x	x
728	2	3.396	B260-38	AX-89865262	unmapped	unmapped	unmapped	unmapped	unmapped
729	2	3.396	B260-38	AX-89809301	Fvb2	19421804	19421874	x	x
730	2	3.396	B260-38	TP4900	Fvb2	19453786	19453849	x	x
731	2	3.396	B260-38	TP9409	Fvb2	19476106	19476163	x	x
732	2	3.396	B260-38	AX-89865263	Fvb2	19495704	19495774	x	x
733	2	3.396	B260-38	TP6679	Fvb2	19533738	19533798	x	x
734	2	3.396	B260-38	AX-89809302	Fvb2	19533758	19533828	x	x
735	2	3.396	B260-38	AX-89809303	Fvb2	19544455	19544525	x	x
736	2	3.396	B260-38	458_47772	Fvb2	19579653	19579617	x	x
737	2	3.396	B260-38	AX-89865264	Fvb2	19607534	19607604	x	x
738	2	3.396	B260-38	AX-89809304	Fvb2	19634642	19634712	x	x
739	2	3.396	B260-38	TP9464	Fvb2	19654853	19654912	x	x
740	2	3.396	B260-38	AX-89865266	Fvb2	19661730	19661800	x	x
741	2	3.396	B260-38	AX-89865267	Fvb2	19743925	19743995	x	x
742	2	3.396	B260-38	AX-89809305	Fvb2	19748634	19748704	x	x
743	2	3.396	B260-38	AX-89865268	Fvb2	19783897	19783967	x	x
744	2	3.396	B260-38	AX-89809306	Fvb2	19814666	19814736	x	x
745	2	3.396	B260-38	AX-89865269	Fvb2	19814684	19814754	x	x
746	2	3.396	B260-38	AX-89809307	Fvb2	19828303	19828373	x	x
747	2	3.396	B260-38	AX-89809308	Fvb2	19830305	19830375	x	x
748	2	3.396	B260-38	AX-89865270	Fvb2	19855062	19855132	x	x
749	2	3.396	B260-38	AX-89809310	Fvb2	19925267	19925337	x	x
750	2	3.396	B260-38	AX-89865272	Fvb2	19952617	19952687	x	x
751	2	3.396	B260-38	AX-89809312	Fvb2	20020692	20020762	x	x
752	2	3.396	B260-38	AX-89809313	Fvb2	20024210	20024280	x	x
753	2	3.396	B260-38	AX-89809314	Fvb2	20038526	20038596	x	x
754	2	3.396	B260-38	AX-89809315	Fvb2	20050995	20051066	x	x
755	2	3.396	B260-38	AX-89865273	Fvb2	20051758	20051828	x	x
756	2	3.396	B260-38	AX-89809317	Fvb2	20082370	20082440	x	x
757	2	3.396	B260-38	52_792148	Fvb2	20296801	20296738	x	x
758	2	3.879	B270-24	AX-89865274	Fvb2	20522392	20522462	x	x
759	2	3.879	B270-24	AX-89809318	Fvb2	20608485	20608555	x	x
760	2	3.879	B270-24	AX-89809319	Fvb2	20723485	20723555	x	x
761	2	3.879	B270-24	AX-89809320	Fvb2	20726836	20726906	x	x
762	2	3.879	B270-24	AX-89865276	Fvb2	20858617	20858687	x	x
763	2	3.879	B270-24	AX-89809321	Fvb2	20862504	20862574	x	x
764	2	3.879	B270-24	52_230526	Fvb2	20881024	20880997	x	x
765	2	3.879	B270-24	AX-89865277	Fvb2	20894447	20894517	x	x
766	2	3.879	B270-24	AX-89809322	Fvb2	20895187	20895257	x	x
767	2	3.879	B270-24	AX-89865278	Fvb2	20897018	20897088	x	x
768	2	3.879	B270-24	AX-89865279	Fvb2	20966195	20966265	x	x
769	2	3.879	B270-24	AX-89865280	Fvb2	20969686	20969756	x	x
770	2	3.879	B270-24	AX-89865281	Fvb2	21007789	21007859	x	x
771	2	3.879	B270-24	52_30308	Fvb2	21033785	21033722	x	x
772	2	3.879	B270-24	AX-89877514	Fvb2	21034185	21034255	x	x
773	2	3.879	B270-24	AX-89865282	Fvb2	21048726	21048789	x	x
774	2	3.879	B270-24	52_13398	Fvb2	21051140	21051080	x	x
775	2	3.879	B270-24	TP1532	Fvb2	21051555	21051497	x	x
776	2	3.879	B270-24	AX-89809323	Fvb2	21083952	21084022	x	x
777	2	3.879	B270-24	AX-89865283	Fvb2	21084227	21084297	x	x
778	2	3.879	B270-24	AX-89806654	Fvb2	21084482	21084551	x	x
779	2	3.879	B270-24	AX-89809324	Fvb2	21162375	21162445	x	x
780	2	4.362	B280-18	AX-89809325	Fvb2	21162932	21163002	x	x
781	2	4.362	B280-18	AX-89809326	Fvb2	21203484	21203554	x	x
782	2	4.362	B270-24	TP899	Fvb2	21205254	21205317	x	x
783	2	4.362	B270-24	228_260132	Fvb2	21205373	21205313	x	x
784	2	4.362	B280-18	TP9685	Fvb2	21254963	21254904	x	x
785	2	4.362	B280-18	AX-89809330	Fvb2	21444509	21444579	x	x
786	2	4.362	B280-18	53_361904	Fvb2	21752882	21752942	x	x
787	2	4.362	B280-18	AX-89809332	Fvb2	21810995	21811065	x	x
788	2	4.362	B280-18	53_422162	Fvb2	21819477	21819502	x	x
789	2	4.362	B280-18	AX-89865286	Fvb2	21827406	21827476	x	x
790	2	4.362	B280-18	AX-89809333	Fvb2	21850238	21850308	x	x
791	2	4.362	B280-18	53_475759	Fvb2	21873503	21873562	x	x
792	2	4.362	B280-18	TP9456	Fvb2	21873604	21873543	x	x
793	2	4.362	B280-18	AX-89820574	Fvb2	21874642	21874712	x	x
794	2	4.362	B280-18	AX-89806670	Fvb2	21941243	21941312	x	x
795	2	4.362	B280-18	AX-89809334	Fvb2	21953421	21953491	x	x
796	2	4.362	B280-18	AX-89865287	Fvb2	21956774	21956844	x	x
797	2	4.362	B280-18	53_585865	Fvb2	21983577	21983640	x	x
798	2	4.362	B280-18	TP1690	Fvb2	22196803	22196740	x	x
799	2	4.362	B280-18	AX-89806672	Fvb2	22014668	22014737	x	x
800	2	4.845	B290-10	AX-89865288	Fvb2	22036106	22036176	x	x
801	2	4.845	B290-10	AX-89809339	Fvb2	22082565	22082635	x	x
802	2	4.845	B290-10	AX-89782070	Fvb2	22094942	22095012	x	x
803	2	4.845	B290-10	AX-89809340	Fvb2	22095120	22095190	x	x
804	2	4.845	B290-10	AX-89809341	Fvb2	22095615	22095685	x	x
805	2	4.845	B290-10	AX-89809342	Fvb2	22099141	22099211	x	x
806	2	4.845	B290-10	AX-89865289	Fvb2	22117678	22117748	x	x
807	2	4.845	B290-10	AX-89865290	Fvb2	22118286	22118356	x	x
808	2	4.845	B290-10	AX-89809343	unmapped	unmapped	unmapped	unmapped	unmapped
809	2	4.845	B290-10	AX-89865291	Fvb2	22225078	22225148	x	x
810	2	5.816	B2100-2	AX-89865292	Fvb2	22276909	22276979	x	x
811	2	5.816	B2100-2	TP4059	Fvb2	22737664	22737721	x	x
812	2	7.279	B2110-8	TP4739	Fvb2	22304942	22305005	x	x
813	2	7.279	B2110-8	TP7157	Fvb2	23033316	23033253	x	x
814	2	7.279	B2110-8	316_152328	Fvb2	23033023	23032960	x	x
815	2	7.279	B2110-8	316_152333	Fvb2	23033018	23032955	x	x
816	2	7.279	B2110-8	316_152341	Fvb2	23033010	23032947	x	x
817	2	7.279	B2110-8	AX-89865415	Fvb2	23285535	23285465	x	x
818	2	7.279	B2110-8	TP1168	Fvb2	23330042	23329979	x	x
819	2	7.279	B2110-8	AX-89809440	Fvb2	23334765	23334695	x	x
820	2	7.762	B2120-1	AX-89809438	Fvb2	23366744	23366674	x	x
821	2	8.246	B2130-11	AX-89866382	Fvb2	23640672	23640742	x	x
822	2	8.246	B2130-11	AX-89866383	Fvb2	23667191	23667261	x	x
823	2	8.246	B2130-11	AX-89866384	Fvb2	23721504	23721574	x	x
824	2	8.246	B2130-11	AX-89810425	Fvb2	23766616	23766686	x	x
825	2	8.246	B2130-11	AX-89866385	Fvb2	23850832	23850902	x	x
826	2	8.246	B2130-11	TP1080	Fvb2	23850925	23850862	x	x
827	2	8.246	B2130-11	AX-89866386	Fvb2	23852310	23852380	x	x
828	2	8.246	B2130-11	AX-89866388	Fvb2	24020639	24020709	x	x
829	2	8.246	B2130-11	AX-89866390	Fvb2	24062960	24063030	x	x
830	2	8.246	B2130-11	96_348573	Fvb2	24063414	24063477	x	x
831	2	8.246	B2130-11	TP6783	Fvb2	24078403	24078342	x	x
832	2	8.729	B2140-7	AX-89809363	Fvb2	24154846	24154776	x	x
833	2	8.729	B2140-7	AX-89865309	Fvb2	24161874	24161804	x	x
834	2	8.729	B2140-7	96_482827	Fvb2	24162210	24162272	x	x
835	2	8.729	B2140-7	AX-89809362	Fvb2	24188166	24188096	x	x
836	2	8.729	B2140-7	AX-89865308	Fvb2	24189108	24189038	x	x
837	2	8.729	B2140-7	96_501866	Fvb2	24198267	24198330	x	x
838	2	8.729	B2140-7	AX-89865307	Fvb2	24223434	24223364	x	x
839	2	9.212	B2150-19	AX-89809361	Fvb2	24275007	24274937	x	x
840	2	9.212	B2150-19	AX-89809360	Fvb2	24286647	24286577	x	x
841	2	9.212	B2150-19	96_587786	Fvb2	24294061	24294121	x	x
842	2	9.212	B2150-19	AX-89809359	Fvb2	24308303	24308233	x	x
843	2	9.212	B2150-19	AX-89865306	Fvb2	24345316	24345246	x	x
844	2	9.212	B2150-19	AX-89865305	Fvb2	24347201	24347131	x	x
845	2	9.212	B2150-19	AX-89865304	Fvb2	24371747	24371677	x	x
846	2	9.212	B2150-19	AX-89809358	Fvb2	24371806	24371736	x	x
847	2	9.212	B2150-19	AX-89865303	Fvb2	24373458	24373388	x	x
848	2	9.212	B2150-19	AX-89865302	Fvb2	24395528	24395458	x	x
849	2	9.212	B2150-19	AX-89865301	Fvb2	24411899	24411829	x	x
850	2	9.212	B2150-19	AX-89809357	Fvb2	24413270	24413200	x	x
851	2	9.212	B2150-19	AX-89865300	Fvb2	24428376	24428306	x	x
852	2	9.212	B2150-19	TP364	Fvb2	24434427	24434387	x	x
853	2	9.212	B2150-19	AX-89809356	Fvb2	24435896	24435826	x	x
854	2	9.212	B2150-19	AX-89865299	Fvb2	24520460	24520390	x	x
855	2	9.212	B2150-19	TP1023	Fvb2	24526260	24526323	x	x
856	2	9.212	B2150-19	AX-89809354	Fvb2	24591882	24591812	x	x
857	2	9.212	B2150-19	AX-89865298	Fvb2	24622469	24622399	x	x
858	2	10.675	B2160-1	AX-89865297	Fvb2	24669140	24669070	x	x
859	2	11.158	B2170-9	AX-89809352	Fvb2	24688177	24688107	x	x
860	2	11.158	B2170-9	AX-89809351	Fvb2	24722585	24722515	x	x
861	2	11.158	B2170-9	AX-89782212	Fvb2	24724290	24724220	x	x
862	2	11.158	B2170-9	AX-89865295	Fvb2	24822133	24822063	x	x
863	2	11.158	B2170-9	AX-89809350	Fvb2	24839923	24839853	x	x
864	2	11.158	B2170-9	AX-89865294	Fvb2	24851071	24851001	x	x
865	2	11.158	B2170-9	AX-89809349	Fvb2	24888673	24888603	x	x
866	2	11.158	B2170-9	6_583665	Fvb2	24900149	24900212	x	x
867	2	11.158	B2170-9	AX-89865293	Fvb2	24900516	24900446	x	x
868	2	12.129	B2180-2	AX-89809348	Fvb2	25005398	25005328	x	x
869	2	12.129	B2180-2	AX-89809347	Fvb2	25066266	25066196	x	x
870	2	12.612	B2190-6	6_704083	Fvb2	24999668	24999731	x	non-colinear
871	2	12.612	B2190-6	AX-89809346	Fvb2	25133170	25133100	x	x
872	2	12.612	B2190-6	AX-89809345	Fvb2	25175418	25175348	x	x
873	2	12.612	B2190-6	AX-89809344	Fvb2	25176985	25176915	x	x
874	2	12.612	B2190-6	TP2230	Fvb2	25191261	25191324	x	x
875	2	12.612	B2190-6	6_858910	Fvb2	25191326	25191378	x	x
876	2	13.583	B2200-3	AX-89809407	Fvb2	25433829	25433759	x	x
877	2	13.583	B2200-3	TP7169	Fvb2	25435389	25435326	x	x
878	2	13.583	B2200-3	TP3991	MM	MM	MM	MM	MM
879	2	14.066	B2210-3	TP1745	Fvb2	25537929	25537970	x	x
880	2	14.066	B2210-3	AX-89809406	MM	MM	MM	MM	MM
881	2	14.066	B2210-3	AX-89821689	Fvb2	25569311	25569241	x	x
882	2	15.037	B2220-2	AX-89809405	Fvb2	25617956	25617886	x	x
883	2	15.037	B2220-2	AX-89865368	Fvb2	25674736	25674666	x	x
884	2	16.008	B2230-4	AX-89782728	Fvb2	25836537	25836467	x	x
885	2	16.008	B2230-4	AX-89865367	Fvb2	25839419	25839349	x	x
886	2	16.008	B2230-4	AX-89809403	Fvb2	25869881	25869811	x	x
887	2	16.008	B2230-4	TP2233	unmapped	unmapped	unmapped	unmapped	unmapped
888	2	16.491	B2240-3	AX-89782694	Fvb2	25982131	25982061	x	x
889	2	16.491	B2240-3	AX-89865365	Fvb2	25986145	25986075	x	x
890	2	16.491	B2240-3	AX-89865364	Fvb2	25986208	25986138	x	x
891	2	16.974	B2250-10	AX-89809402	Fvb2	26014907	26014837	x	x
892	2	16.974	B2250-10	AX-89865363	Fvb2	26014942	26014872	x	x
893	2	16.974	B2250-10	AX-89865362	Fvb2	26158066	26157996	x	x
894	2	16.974	B2250-10	AX-89865361	Fvb2	26162407	26162337	x	x
895	2	16.974	B2250-10	TP8329	Fvb2	26178188	26178125	x	x
896	2	16.974	B2250-10	AX-89865360	Fvb2	26259713	26259643	x	x
897	2	16.974	B2250-10	AX-89809401	Fvb2	26295007	26294937	x	x
898	2	16.974	B2250-10	AX-89809400	Fvb2	26341620	26341550	x	x
899	2	16.974	B2250-10	AX-89809399	Fvb2	26348875	26348805	x	x
900	2	16.974	B2250-10	AX-89809398	Fvb2	26352607	26352537	x	x
901	2	17.457	B2260-5	AX-89809397	Fvb2	26387772	26387702	x	x
902	2	17.457	B2260-5	AX-89809396	Fvb2	26390013	26389943	x	x
903	2	17.457	B2260-5	AX-89865359	Fvb2	26391210	26391140	x	x
904	2	17.457	B2260-5	AX-89809395	Fvb2	26394535	26394465	x	x
905	2	17.457	B2260-5	AX-89862952	Fvb2	26403834	26403765	x	x
906	2	17.941	B2270-18	AX-89865357	Fvb2	26451259	26451189	x	x
907	2	17.941	B2270-18	AX-89865356	Fvb2	26480799	26480729	x	x
908	2	17.941	B2270-18	AX-89809394	Fvb2	26510497	26510427	x	x
909	2	17.941	B2270-18	AX-89865355	Fvb2	26512449	26512379	x	x
910	2	17.941	B2270-18	AX-89809393	Fvb2	26513583	26513513	x	x
911	2	17.941	B2270-18	AX-89809392	Fvb2	26526096	26526026	x	x
912	2	17.941	B2270-18	AX-89809391	Fvb2	26576477	26576407	x	x
913	2	17.941	B2270-18	AX-89865354	Fvb2	26579660	26579590	x	x
914	2	17.941	B2270-18	AX-89865353	Fvb2	26585142	26585072	x	x
915	2	17.941	B2270-18	AX-89865352	Fvb2	26606950	26606880	x	x
916	2	17.941	B2270-18	11_369028	Fvb2	26621691	26621754	x	x
917	2	17.941	B2270-18	AX-89865351	Fvb2	26639653	26639583	x	x
918	2	17.941	B2270-18	AX-89809390	Fvb2	26728061	26727991	x	x
919	2	17.941	B2270-18	AX-89865350	Fvb2	26743632	26743562	x	x
920	2	17.941	B2270-18	AX-89865349	Fvb2	26745699	26745629	x	x
921	2	17.941	B2270-18	AX-89865348	Fvb2	26776808	26776738	x	x
922	2	17.941	B2270-18	AX-89809389	Fvb2	26792338	26792268	x	x
923	2	17.941	B2270-18	AX-89865346	Fvb2	26792965	26792895	x	x
924	2	18.424	B2280-1	AX-89809388	Fvb2	26806582	26806512	x	x
925	2	18.907	B2290-1	AX-89809387	Fvb2	26815061	26814991	x	x
926	2	19.878	B2300-3	AX-89865345	Fvb2	26850411	26850341	x	x
927	2	19.878	B2300-3	AX-89809386	Fvb2	26861490	26861420	x	x
928	2	19.878	B2300-3	AX-89809385	Fvb2	26861557	26861487	x	x
929	2	20.849	B2310-7	AX-89865344	Fvb2	26884147	26884077	x	x
930	2	20.849	B2310-7	AX-89865343	Fvb2	26947180	26947110	x	x
931	2	20.849	B2310-7	TP5474	Fvb2	26959600	26959537	x	x
932	2	20.849	B2310-7	AX-89865342	Fvb2	26973539	26973469	x	x
933	2	20.849	B2310-7	AX-89809384	Fvb2	26987302	26987232	x	x
934	2	20.849	B2310-7	AX-89865341	Fvb2	26991222	26991152	x	x
935	2	20.849	B2310-7	AX-89865340	Fvb2	27012307	27012237	x	x
936	2	21.332	B2320-7	AX-89865339	Fvb2	27056030	27055960	x	x
937	2	21.332	B2320-7	AX-89809383	Fvb2	27056169	27056099	x	x
938	2	21.332	B2320-7	TP1882	Fvb2	27075561	27075498	x	x
939	2	21.332	B2320-7	AX-89865338	Fvb2	27079410	27079340	x	x
940	2	21.332	B2320-7	AX-89809382	Fvb2	27081416	27081346	x	x
941	2	21.332	B2320-7	AX-89865337	Fvb2	27098477	27098407	x	x
942	2	21.815	B2330-3	AX-89865336	Fvb2	27099596	27099526	x	x
943	2	21.815	B2330-3	AX-89809380	Fvb2	27123936	27123866	x	x
944	2	21.815	B2330-3	11_733781	Fvb2	27164062	27164000	x	x
945	2	21.815	B2330-3	AX-89809379	Fvb2	27168508	27168438	x	x
946	2	22.786	B2340-2	AX-89865335	Fvb2	27186718	27186648	x	x
947	2	22.786	B2340-2	AX-89865334	Fvb2	27202298	27202228	x	x
948	2	24.249	B2350-4	AX-89809377	Fvb2	27222588	27222518	x	x
949	2	24.249	B2350-4	AX-89865333	Fvb2	27226153	27226083	x	x
950	2	24.249	B2350-4	AX-89865332	Fvb2	27229313	27229243	x	x
951	2	24.249	B2350-4	AX-89809376	Fvb2	27255664	27255594	x	x
952	2	26.713	B2360-8	TP9366	Fvb2	27321800	27321753	x	x
953	2	26.713	B2360-8	AX-89809375	Fvb2	27325850	27325780	x	x
954	2	26.713	B2360-8	AX-89809374	Fvb2	27339684	27339614	x	x
955	2	26.713	B2360-8	AX-89809373	Fvb2	27360433	27360363	x	x
956	2	26.713	B2360-8	798_19520	Fvb2	27431848	27431897	x	x
957	2	26.713	B2360-8	798_19605	Fvb2	27431925	27431988	x	x
958	2	26.713	B2360-8	TP7057	Fvb2	27444886	27444926	x	x
959	2	26.713	B2360-8	TP5908	Fvb2	27504283	27504220	x	x
960	2	27.196	B2370-5	AX-89865331	Fvb2	27422270	27422200	x	x
961	2	27.196	B2370-5	AX-89865330	Fvb2	27437996	27437926	x	x
962	2	27.196	B2370-5	AX-89865329	Fvb2	27441062	27440992	x	x
963	2	27.196	B2370-5	AX-89809372	Fvb2	27456061	27455991	x	x
964	2	27.196	B2370-5	AX-89809371	Fvb2	27456237	27456167	x	x
965	2	27.679	B2380-4	AX-89865328	Fvb2	27461317	27461247	x	x
966	2	27.679	B2380-4	AX-89865327	unmapped	unmapped	unmapped	unmapped	unmapped
967	2	27.679	B2380-4	AX-89865326	Fvb2	27499799	27499729	x	x
968	2	27.679	B2380-4	AX-89809370	Fvb2	27499805	27499735	x	x
969	2	28.162	B2390-1	AX-89809369	Fvb2	27531401	27531331	x	x
970	2	29.133	B2400-1	AX-89809368	Fvb2	27556974	27556904	x	x
971	2	30.104	B2410-6	AX-89821117	Fvb2	27611025	27610955	x	x
972	2	30.104	B2410-6	AX-89865325	Fvb2	27688493	27688423	x	x
973	2	30.104	B2410-6	AX-89869691	Fvb2	27738614	27738544	x	x
974	2	30.104	B2410-6	AX-89865324	Fvb2	27739075	27739005	x	x
975	2	30.104	B2410-6	AX-89865323	Fvb2	27740072	27740002	x	x
976	2	30.104	B2410-6	AX-89865322	Fvb2	27741163	27741093	x	x
977	2	30.587	B2420-2	AX-89809367	Fvb2	27789957	27789887	x	x
978	2	30.587	B2420-2	AX-89865320	Fvb2	27792816	27792746	x	x
979	2	32.548	B2430-2	AX-89865319	Fvb2	27851982	27851912	x	x
980	2	32.548	B2430-2	AX-89878178	Fvb2	27862425	27862355	x	x
981	2	34.016	B2440-6	11_1400972	Fvb2	27853237	27853300	x	x
982	2	34.016	B2440-6	TP2671	Fvb2	27972129	27972072	x	x
983	2	34.016	B2440-6	AX-89865316	Fvb2	27988428	27988358	x	x
984	2	34.016	B2440-6	AX-89865315	Fvb2	27988861	27988791	x	x
985	2	34.016	B2440-6	TP5895	Fvb2	27993743	27993788	x	x
986	2	34.016	B2440-6	AX-89865314	Fvb2	27993798	27993728	x	x
987	2	34.499	B2450-7	AX-89865313	Fvb2	28017444	28017374	x	x
988	2	34.499	B2450-7	AX-89865312	Fvb2	28017534	28017464	x	x
989	2	34.499	B2450-7	AX-89865311	Fvb2	28018151	28018081	x	x
990	2	34.499	B2450-7	AX-89821010	Fvb2	28020171	28020101	x	x
991	2	34.499	B2450-7	16_1198141	Fvb2	28057015	28056975	x	x
992	2	34.499	B2450-7	TP7569	Fvb2	28060186	28060249	x	x
993	2	34.499	B2450-7	AX-89865310	Fvb2	28075383	28075313	x	x
994	2	34.983	B2460-3	AX-89865406	Fvb2	28097916	28097846	x	x
995	2	34.983	B2460-3	AX-89865405	Fvb2	28105101	28105031	x	x
996	2	34.983	B2460-3	AX-89809434	Fvb2	28105572	28105502	x	x
997	2	35.953	B2470-10	16_1130744	Fvb2	28127259	28127210	x	x
998	2	35.953	B2470-10	16_1129858	Fvb2	28128192	28128129	x	x
999	2	35.953	B2470-10	AX-89865404	Fvb2	28132946	28132876	x	x
1000	2	35.953	B2470-10	AX-89809433	Fvb2	28133669	28133599	x	x
1001	2	35.953	B2470-10	AX-89809432	Fvb2	28146390	28146320	x	x
1002	2	35.953	B2470-10	AX-89809431	Fvb2	28175098	28175028	x	x
1003	2	35.953	B2470-10	AX-89865403	Fvb2	28175945	28175875	x	x
1004	2	35.953	B2470-10	16_1064956	Fvb2	28181527	28181502	x	x
1005	2	35.953	B2470-10	AX-89865402	Fvb2	28181567	28181497	x	x
1006	2	35.953	B2470-10	16_1064920	Fvb2	28181563	28181502	x	x
1007	2	36.924	B2480-3	TP1928	Fvb2	28220493	28220430	x	x
1008	2	36.924	B2480-3	1155_3031	Fvb2	28230087	28230024	x	x
1009	2	36.924	B2480-3	AX-89812770	Fvb2	28230313	28230243	x	x
1010	2	37.407	B2490-2	AX-89809430	Fvb2	28256332	28256262	x	x
1011	2	37.407	B2490-2	TP8767	Fvb2	28262509	28262572	x	x
1012	2	38.876	B2500-1	AX-89865399	Fvb2	28299639	28299569	x	x
1013	2	39.857	B2510-2	AX-89822020	Fvb2	28368377	28368307	x	x
1014	2	39.857	B2510-2	AX-89809428	Fvb2	28369416	28369346	x	x
1015	2	40.828	B2520-1	AX-89809427	Fvb2	28414941	28414871	x	x
1016	2	42.291	B2530-3	16_866356	Fvb2	28382220	28382166	x	x
1017	2	42.291	B2530-3	AX-89865397	Fvb2	28440554	28440484	x	x
1018	2	42.291	B2530-3	AX-89809426	Fvb2	28462647	28462577	x	x
1019	2	42.774	B2540-12	AX-89865396	unmapped	unmapped	unmapped	unmapped	unmapped
1020	2	42.774	B2540-12	AX-89865395	Fvb2	28490126	28490056	x	x
1021	2	42.774	B2540-12	AX-89865394	Fvb2	28500875	28500805	x	x
1022	2	42.774	B2540-12	TP5914	Fvb2	28514565	28514610	x	x
1023	2	42.774	B2540-12	AX-89865393	Fvb2	28515873	28515803	x	x
1024	2	42.774	B2540-12	AX-89865392	Fvb2	28526964	28526894	x	x
1025	2	42.774	B2540-12	AX-89809425	Fvb2	28582781	28582711	x	x
1026	2	42.774	B2540-12	AX-89821940	Fvb2	28629435	28629365	x	x
1027	2	42.774	B2540-12	AX-89865391	Fvb2	28630126	28630056	x	x
1028	2	42.774	B2540-12	AX-89865390	Fvb2	28630304	28630234	x	x
1029	2	42.774	B2540-12	AX-89865389	Fvb2	28630479	28630409	x	x
1030	2	42.774	B2540-12	16_579376	Fvb2	28666492	28666429	x	x
1031	2	43.257	B2550-4	AX-89865388	Fvb2	28651597	28651527	x	x
1032	2	43.257	B2550-4	AX-89865387	Fvb2	28659556	28659486	x	x
1033	2	43.257	B2550-4	AX-89809422	Fvb2	28659682	28659612	x	x
1034	2	43.257	B2550-4	AX-89809421	Fvb2	28665947	28665877	x	x
1035	2	43.745	B2560-2	AX-89809420	Fvb2	28681467	28681397	x	x
1036	2	43.745	B2560-2	AX-89865386	Fvb2	28697700	28697630	x	x
1037	2	44.721	B2570-1	AX-89865385	Fvb2	28750826	28750756	x	x
1038	2	47.692	B2580-1	AX-89809419	Fvb2	28818533	28818463	x	x
1039	2	48.663	B2590-2	AX-89865383	Fvb2	28890877	28890807	x	x
1040	2	48.663	B2590-2	TP7703	unmapped	unmapped	unmapped	unmapped	unmapped
1041	2	49.639	B2600-8	AX-89865382	Fvb2	28902844	28902774	x	x
1042	2	49.639	B2600-8	TP3087	Fvb2	28902959	28902896	x	x
1043	2	49.639	B2600-8	AX-89809418	Fvb2	28906639	28906569	x	x
1044	2	49.639	B2600-8	AX-89865381	Fvb2	28931067	28930997	x	x
1045	2	49.639	B2600-8	AX-89865380	Fvb2	28931118	28931048	x	x
1046	2	49.639	B2600-8	AX-89809417	Fvb2	28938393	28938323	x	x
1047	2	49.639	B2600-8	AX-89809416	Fvb2	28965365	28965295	x	x
1048	2	49.639	B2600-8	AX-89809415	Fvb2	28983854	28983784	x	x
1049	2	50.122	B2610-19	AX-89809414	Fvb2	28998140	28998070	x	x
1050	2	50.122	B2610-19	AX-89865379	Fvb2	29065145	29065075	x	x
1051	2	50.122	B2610-19	AX-89865378	Fvb2	29072202	29072132	x	x
1052	2	50.122	B2610-19	AX-89865377	Fvb2	29086184	29086114	x	x
1053	2	50.122	B2610-19	AX-89782856	Fvb2	29163770	29163700	x	x
1054	2	50.122	B2610-19	AX-89809413	Fvb2	29163838	29163768	x	x
1055	2	50.122	B2610-19	AX-89865375	Fvb2	29164816	29164746	x	x
1056	2	50.122	B2610-19	TP3681	Fvb2	29171382	29171322	x	x
1057	2	50.122	B2610-19	AX-89865374	Fvb2	29173741	29173671	x	x
1058	2	50.122	B2610-19	AX-89809412	Fvb2	29183381	29183311	x	x
1059	2	50.122	B2610-19	AX-89809411	Fvb2	29185929	29185859	x	x
1060	2	50.122	B2610-19	AX-89865373	Fvb2	29198630	29198560	x	x
1061	2	50.122	B2610-19	AX-89865372	Fvb2	29208663	29208593	x	x
1062	2	50.122	B2610-19	AX-89865371	Fvb2	29210631	29210561	x	x
1063	2	50.122	B2610-19	AX-89809410	Fvb2	29226107	29226037	x	x
1064	2	50.122	B2610-19	AX-89809409	Fvb2	29251669	29251599	x	x
1065	2	50.122	B2610-19	AX-89865370	Fvb2	29257420	29257350	x	x
1066	2	50.122	B2610-19	AX-89865369	Fvb2	29271795	29271725	x	x
1067	2	50.122	B2610-19	AX-89878887	Fvb2	29301192	29301122	x	x
								567	563
1068	3	0	B310-12	AX-89809532	unmapped	unmapped	unmapped	unmapped	unmapped
1069	3	0	B310-12	AX-89879639	Fvb2	13495221	13495291	O	O
1070	3	0	B310-12	AX-89865495	Fvb3	54956	54886	x	x
1071	3	0	B310-12	AX-89809530	Fvb3	60713	60643	x	x
1072	3	0	B310-12	AX-89865493	Fvb3	65350	65280	x	x
1073	3	0	B310-12	AX-89865492	Fvb3	74288	74218	x	x
1074	3	0	B310-12	AX-89809526	Fvb3	85849	85779	x	x
1075	3	0	B310-12	AX-89865491	Fvb3	91638	91568	x	x
1076	3	0	B310-12	AX-89865490	Fvb3	92137	92067	x	x
1077	3	0	B310-12	AX-89865488	Fvb3	149108	149038	x	x
1078	3	0	B310-12	AX-89809523	Fvb3	154660	154590	x	x
1079	3	0	B310-12	AX-89865486	Fvb3	162348	162278	x	x
1080	3	0.488	B320-6	AX-89865485	Fvb3	171420	171350	x	x
1081	3	0.488	B320-6	AX-89865484	Fvb3	180998	180928	x	x
1082	3	0.488	B320-6	AX-89865483	Fvb3	184436	184366	x	x
1083	3	0.488	B320-6	TP7408	Fvb3	190636	190702	x	x
1084	3	0.488	B320-6	AX-89865482	Fvb3	190733	190663	x	x
1085	3	0.488	B320-6	AX-89809521	Fvb3	191276	191206	x	x
1086	3	0.976	B330-3	TP345	Fvb3	212965	212902	x	x
1087	3	0.976	B330-3	AX-89865479	Fvb3	213614	213544	x	x
1088	3	0.976	B330-3	TP3267	Fvb3	215094	215031	x	x
1089	3	1.464	B340-1	AX-89809519	Fvb3	225425	225355	x	x
1090	3	2.449	B350-1	TP6259	Fvb3	227557	227495	x	x
1091	3	2.933	B360-1	AX-89809516	Fvb3	266492	266422	x	x
1092	3	3.416	B370-2	AX-89809514	Fvb3	287579	287509	x	x
1093	3	3.416	B370-2	AX-89865478	Fvb3	287411	287341	x	x
1094	3	3.899	B380-2	AX-89865477	Fvb3	305814	305744	x	x
1095	3	3.899	B380-2	AX-89865476	Fvb3	311625	311555	x	x
1096	3	5.372	B390-1	1_2326216	Fvb3	374600	374537	x	x
1097	3	6.841	B3100-3	AX-89809509	Fvb3	417928	417858	x	x
1098	3	6.841	B3100-3	TP3969	Fvb3	441424	441367	x	x
1099	3	6.841	B3100-3	AX-89809507	Fvb3	448640	448570	x	x
1100	3	8.817	B3110-2	AX-89809502	Fvb3	484746	484676	x	x
1101	3	8.817	B3110-2	AX-89809501	Fvb3	484782	484712	x	x
1102	3	9.797	B3120-4	TP4030	Fvb3	506370	506432	x	x
1103	3	9.797	B3120-4	AX-89865462	Fvb3	507614	507544	x	x
1104	3	9.797	B3120-4	AX-89865788	Fvb3	538520	538450	x	x
1105	3	9.797	B3120-4	AX-89865787	Fvb3	538700	538630	x	x
1106	3	12.332	B3130-1	AX-89809824	Fvb3	574700	574630	x	x
1107	3	12.825	B3140-4	AX-89865780	Fvb3	605498	605428	x	x
1108	3	12.825	B3140-4	AX-89865779	Fvb3	605546	605476	x	x
1109	3	12.825	B3140-4	1_2135225	Fvb3	611558	611496	x	x
1110	3	12.825	B3140-4	1_2128493	Fvb3	614276	614217	x	x
1111	3	19.987	B3150-1	AX-89809801	Fvb3	735608	735538	x	x
1112	3	20.485	B3160-1	AX-89865751	Fvb3	742400	742330	x	x
1113	3	20.968	B3170-2	1_2031411	Fvb3	747361	747299	x	x
1114	3	20.968	B3170-2	AX-89865750	Fvb3	750458	750388	x	x
1115	3	21.456	B3180-7	AX-89865748	Fvb3	760525	760455	x	x
1116	3	21.456	B3180-7	AX-89865745	Fvb3	794678	794608	x	x
1117	3	21.456	B3180-7	AX-89865740	Fvb3	804258	804188	x	x
1118	3	21.456	B3180-7	AX-89865738	Fvb3	805252	805182	x	x
1119	3	21.456	B3180-7	AX-89809782	Fvb3	812557	812487	x	x
1120	3	21.456	B3180-7	AX-89865730	Fvb3	844860	844790	x	x
1121	3	21.456	B3180-7	AX-89809777	Fvb3	847861	847791	x	x
1122	3	21.939	B3190-7	AX-89809776	Fvb3	852631	852561	x	x
1123	3	21.939	B3190-7	TP2757	Fvb3	856922	856862	x	x
1124	3	21.939	B3190-7	AX-89809774	Fvb3	864499	864429	x	x
1125	3	21.939	B3190-7	1_1898745	Fvb3	867479	867416	x	x
1126	3	21.939	B3190-7	TP8239	Fvb3	867529	867592	x	x
1127	3	21.939	B3190-7	TP8890	Fvb3	867532	867469	x	x
1128	3	21.939	B3190-7	AX-89865726	Fvb3	869858	869788	x	x
1129	3	22.432	B3200-3	AX-89809771	Fvb3	882558	882488	x	x
1130	3	22.432	B3200-3	AX-89865723	Fvb3	898829	898759	x	x
1131	3	22.432	B3200-3	AX-89865722	Fvb3	899032	898962	x	x
1132	3	22.924	B3210-5	AX-89809755	Fvb3	938308	938238	x	x
1133	3	22.924	B3210-5	TP9367	Fvb3	939610	939662	x	x
1134	3	22.924	B3210-5	AX-89809750	Fvb3	947186	947116	x	x
1135	3	22.924	B3210-5	AX-89865708	Fvb3	947600	947530	x	x
1136	3	22.924	B3210-5	TP1893	Fvb3	972770	972724	x	x
1137	3	24.512	B3220-8	AX-89865698	Fvb3	994477	994407	x	x
1138	3	24.512	B3220-8	AX-89809729	Fvb3	1015077	1015007	x	x
1139	3	24.512	B3220-8	AX-89809726	Fvb3	1025890	1025820	x	x
1140	3	24.512	B3220-8	AX-89809725	Fvb3	1028031	1027961	x	x
1141	3	24.512	B3220-8	AX-89809721	Fvb3	1041107	1041037	x	x
1142	3	24.512	B3220-8	AX-89865689	Fvb3	1041697	1041627	x	x
1143	3	24.512	B3220-8	AX-89865688	Fvb3	1041911	1041841	x	x
1144	3	24.512	B3220-8	AX-89809718	Fvb3	1042265	1042195	x	x
1145	3	30.023	B3230-2	TP3055	Fvb3	1150557	1150620	x	x
1146	3	30.023	B3230-2	1_1627828	Fvb3	1155875	1155816	x	x
1147	3	31.208	B3240-5	AX-89865672	Fvb3	1172093	1172023	x	x
1148	3	31.208	B3240-5	TP5159	Fvb3	1180456	1180393	x	x
1149	3	31.208	B3240-5	AX-89809697	Fvb3	1181780	1181710	x	x
1150	3	31.208	B3240-5	AX-89865670	Fvb3	1188736	1188666	x	x
1151	3	31.208	B3240-5	AX-89865667	Fvb3	1193910	1193840	x	x
1152	3	32.223	B3250-10	1_1465489	unmapped	unmapped	unmapped	unmapped	unmapped
1153	3	32.223	B3250-10	AX-89809549	Fvb3	1328170	1328100	x	x
1154	3	32.223	B3250-10	AX-89865520	Fvb3	1333589	1333519	x	x
1155	3	32.223	B3250-10	AX-89809542	Fvb3	1350711	1350641	x	x
1156	3	32.223	B3250-10	3009b	Fvb4	3943977	3944036	O	O
1157	3	32.223	B3250-10	AX-89865507	Fvb3	1360767	1360697	x	x
1158	3	32.223	B3250-10	AX-89809525	Fvb3	1381474	1381404	x	x
1159	3	32.223	B3250-10	AX-89809524	Fvb3	1381576	1381506	x	x
1160	3	32.223	B3250-10	AX-89908206	Fvb3	1432684	1432614	x	x
1161	3	32.223	B3250-10	AX-89865778	Fvb3	1433164	1433094	x	x
1162	3	32.716	B3260-4	AX-89809804	MM	MM	MM	MM	MM
1163	3	32.716	B3260-4	AX-89809778	Fvb3	1456486	1456416	x	x
1164	3	32.716	B3260-4	AX-89809715	MM	MM	MM	MM	MM
1165	3	32.716	B3260-4	AX-89866201	Fvb3	1541021	1541091	x	x
1166	3	35.422	B3270-1	AX-89866331	Fvb3	1591597	1591667	x	x
1167	3	35.91	B3280-1	AX-89866344	Fvb3	1606472	1606542	x	x
1168	3	36.403	B3290-1	AX-89865668	Fvb3	1747479	1747409	x	x
1169	3	36.891	B3300-9	AX-89809693	Fvb3	1780514	1780444	x	x
1170	3	36.891	B3300-9	AX-89865666	Fvb3	1782997	1782927	x	x
1171	3	36.891	B3300-9	TP2071	Fvb3	1848017	1848080	x	x
1172	3	36.891	B3300-9	AX-89809692	Fvb3	1887032	1886962	x	x
1173	3	36.891	B3300-9	AX-89809691	Fvb3	1887579	1887509	x	x
1174	3	36.891	B3300-9	AX-89809690	Fvb3	1887797	1887727	x	x
1175	3	36.891	B3300-9	AX-89865658	Fvb3	1903898	1903828	x	x
1176	3	36.891	B3300-9	AX-89809664	Fvb3	2007836	2007766	x	x
1177	3	36.891	B3300-9	AX-89865622	Fvb3	2053921	2053851	x	x
1178	3	37.389	B3310-2	AX-89865608	Fvb3	2116679	2116609	x	x
1179	3	37.389	B3310-2	AX-89865607	Fvb3	2117335	2117265	x	x
1180	3	39.006	B3320-1	AX-89809621	Fvb3	2276462	2276392	x	x
1181	3	40.623	B3330-4	AX-89865583	Fvb3	2415835	2415765	x	x
1182	3	40.623	B3330-4	TP34	Fvb3	2489759	2489724	x	x
1183	3	40.623	B3330-4	TP635	Fvb3	2491635	2491698	x	x
1184	3	40.623	B3330-4	AX-89809609	Fvb3	2493241	2493171	x	x
1185	3	41.629	B3340-1	1_565030	Fvb3	2545745	2545682	x	x
1186	3	42.648	B3350-21	AX-89865560	Fvb3	2714805	2714735	x	x
1187	3	42.648	B3350-21	AX-89809588	Fvb3	2714922	2714852	x	x
1188	3	42.648	B3350-21	AX-89809586	Fvb3	2747398	2747328	x	x
1189	3	42.648	B3350-21	AX-89809585	Fvb3	2754293	2754223	x	x
1190	3	42.648	B3350-21	1_331935	Fvb3	2760535	2760472	x	x
1191	3	42.648	B3350-21	AX-89865543	Fvb3	2919406	2919346	x	x
1192	3	42.648	B3350-21	AX-89865538	Fvb3	2944541	2944471	x	x
1193	3	42.648	B3350-21	AX-89809568	Fvb3	2946302	2946232	x	x
1194	3	42.648	B3350-21	AX-89809566	Fvb3	2967917	2967847	x	x
1195	3	42.648	B3350-21	AX-89865519	Fvb3	3202366	3202296	x	x
1196	3	42.648	B3350-21	AX-89809546	Fvb3	3215170	3215100	x	x
1197	3	42.648	B3350-21	AX-89809545	Fvb3	3227254	3227184	x	x
1198	3	42.648	B3350-21	273_124863	Fvb4	8208923	8208862	O	O
1199	3	42.648	B3350-21	TP3649	Fvb3	3305467	3305522	x	x
1200	3	42.648	B3350-21	AX-89865513	Fvb3	3311203	3311133	x	x
1201	3	42.648	B3350-21	AX-89865512	Fvb3	3369643	3369573	x	x
1202	3	42.648	B3350-21	AX-89809539	Fvb3	3380076	3380006	x	x
1203	3	42.648	B3350-21	AX-89865508	Fvb3	3412258	3412188	x	x
1204	3	42.648	B3350-21	AX-89904747	Fvb3	3415739	3415669	x	x
1205	3	42.648	B3350-21	AX-89865505	Fvb3	3502771	3502701	x	x
1206	3	42.648	B3350-21	AX-89865504	Fvb3	3505158	3505088	x	x
1207	3	43.146	B3360-2	AX-89809535	Fvb3	3545410	3545340	x	x
1208	3	43.146	B3360-2	AX-89809534	Fvb3	3545450	3545380	x	x
1209	3	44.649	B3370-10	192_147644	Fvb3	3587724	3587662	x	x
1210	3	44.649	B3370-10	AX-89809708	Fvb3	3615563	3615493	x	x
1211	3	44.649	B3370-10	AX-89809707	Fvb3	3617870	3617800	x	x
1212	3	44.649	B3370-10	AX-89865685	Fvb3	3617903	3617833	x	x
1213	3	44.649	B3370-10	AX-89809706	Fvb3	3623346	3623276	x	x
1214	3	44.649	B3370-10	TP6914	Fvb3	3635870	3635807	x	x
1215	3	44.649	B3370-10	AX-89865684	Fvb3	3671460	3671390	x	x
1216	3	44.649	B3370-10	AX-89865683	Fvb3	3687346	3687276	x	x
1217	3	44.649	B3370-10	AX-89865682	Fvb3	3694971	3694901	x	x
1218	3	44.649	B3370-10	TP2376	Fvb3	3694957	3694894	x	x
1219	3	45.137	B3380-4	AX-89809705	Fvb3	3726843	3726773	x	x
1220	3	45.137	B3380-4	AX-89809704	Fvb3	3781166	3781096	x	x
1221	3	45.137	B3380-4	AX-89865681	Fvb3	3789110	3789040	x	x
1222	3	45.137	B3380-4	AX-89809703	Fvb3	3923055	3922985	x	x
1223	3	45.625	B3390-1	AX-89865679	Fvb3	4045736	4045666	x	x
1224	3	46.108	B3400-4	113_323342	Fvb3	4254681	4254744	x	x
1225	3	46.108	B3400-4	AX-89809709	Fvb3	4255362	4255432	x	x
1226	3	46.108	B3400-4	AX-89865686	Fvb3	4256452	4256522	x	x
1227	3	46.108	B3400-4	AX-89809710	unmapped	unmapped	unmapped	unmapped	unmapped
1228	3	47.113	B3410-4	AX-89809737	Fvb3	4296125	4296055	x	x
1229	3	47.113	B3410-4	113_372124	Fvb3	4303346	4303410	x	x
1230	3	47.113	B3410-4	AX-89809736	Fvb3	4306669	4306599	x	x
1231	3	47.113	B3410-4	AX-89809735	Fvb3	4307558	4307488	x	x
1232	3	48.084	B3420-1	AX-89865699	Fvb3	4358708	4358638	x	x
1233	3	49.075	B3430-29	AX-89865697	Fvb3	4421138	4421068	x	x
1234	3	49.075	B3430-29	AX-89865696	Fvb3	4434090	4434020	x	x
1235	3	49.075	B3430-29	AX-89865695	Fvb3	4434233	4434163	x	x
1236	3	49.075	B3430-29	AX-89865694	Fvb3	4434266	4434196	x	x
1237	3	49.075	B3430-29	AX-89809733	Fvb3	4435449	4435379	x	x
1238	3	49.075	B3430-29	AX-89809732	Fvb3	4449537	4449467	x	x
1239	3	49.075	B3430-29	AX-89809731	Fvb3	4452376	4452306	x	x
1240	3	49.075	B3430-29	TP1608	Fvb3	4497641	4497700	x	x
1241	3	49.075	B3430-29	AX-89865693	Fvb3	4499110	4499040	x	x
1242	3	49.075	B3430-29	TP3735	Fvb3	4507808	4507748	x	x
1243	3	49.075	B3430-29	AX-89865692	Fvb3	4529996	4529926	x	x
1244	3	49.075	B3430-29	AX-89809730	Fvb3	4535143	4535073	x	x
1245	3	49.075	B3430-29	AX-89809728	Fvb3	4607982	4607912	x	x
1246	3	49.075	B3430-29	AX-89809724	Fvb3	4714547	4714477	x	x
1247	3	49.075	B3430-29	AX-89865690	Fvb3	4722259	4722189	x	x
1248	3	49.075	B3430-29	TP1253	Fvb3	4741417	4741480	x	x
1249	3	49.075	B3430-29	AX-89809723	Fvb3	4752415	4752345	x	x
1250	3	49.075	B3430-29	AX-89809722	Fvb3	4790892	4790822	x	x
1251	3	49.075	B3430-29	AX-89809720	Fvb3	4830994	4830924	x	x
1252	3	49.075	B3430-29	AX-89809717	Fvb3	4855020	4854950	x	x
1253	3	49.075	B3430-29	AX-89863430	Fvb3	4866416	4866347	x	x
1254	3	49.075	B3430-29	AX-89809716	Fvb3	4875559	4875489	x	x
1255	3	49.075	B3430-29	TP793	Fvb3	4926371	4926412	x	x
1256	3	49.075	B3430-29	82_58283	Fvb3	4926463	4926519	x	x
1257	3	49.075	B3430-29	AX-89865687	Fvb3	4942104	4942034	x	x
1258	3	49.075	B3430-29	TP9813	Fvb3	4981444	4981381	x	x
1259	3	49.075	B3430-29	AX-89809714	Fvb3	5040290	5040220	x	x
1260	3	49.075	B3430-29	AX-89809713	Fvb3	5042159	5042089	x	x
1261	3	49.075	B3430-29	AX-89809712	Fvb3	5044387	5044317	x	x
1262	3	49.558	B3440-3	82_248966	Fvb3	5133665	5133723	x	x
1263	3	49.558	B3440-3	82_248994	Fvb3	5133693	5133759	x	x
1264	3	49.558	B3440-3	TP6536	Fvb3	5160762	5160700	x	x
1265	3	50.529	B3450-5	TP4328	Fvb3	5228628	5228691	x	x
1266	3	50.529	B3450-5	82_390938	Fvb3	5262213	5262276	x	x
1267	3	50.529	B3450-5	82_390982	Fvb3	5262257	5262310	x	x
1268	3	50.529	B3450-5	AX-89865703	Fvb3	5274501	5274571	x	x
1269	3	50.529	B3450-5	82_420699	Fvb3	5280249	5280312	x	x
1270	3	51.012	B3460-1	AX-89809746	Fvb3	5425545	5425615	x	x
1271	3	51.495	B3470-39	AX-89827633	Fvb3	5482077	5482147	x	x
1272	3	51.495	B3470-39	AX-89809747	Fvb3	5529512	5529582	x	x
1273	3	51.495	B3470-39	AX-89809748	Fvb3	5529884	5529954	x	x
1274	3	51.495	B3470-39	AX-89809749	Fvb3	5546019	5546089	x	x
1275	3	51.495	B3470-39	AX-89809751	Fvb3	5561236	5561306	x	x
1276	3	51.495	B3470-39	AX-89809752	Fvb3	5564744	5564814	x	x
1277	3	51.495	B3470-39	AX-89865709	Fvb3	5564761	5564831	x	x
1278	3	51.495	B3470-39	TP8539	Fvb3	5566484	5566511	x	x
1279	3	51.495	B3470-39	343_81809	Fvb3	32629956	32630019	x	Non-colinear
1280	3	51.495	B3470-39	AX-89809753	Fvb3	5590318	5590388	x	x
1281	3	51.495	B3470-39	AX-89865710	Fvb3	5591816	5591886	x	x
1282	3	51.495	B3470-39	AX-89865711	Fvb3	5607965	5608035	x	x
1283	3	51.495	B3470-39	AX-89865712	Fvb3	5628389	5628459	x	x
1284	3	51.495	B3470-39	AX-89809754	Fvb3	5629961	5630031	x	x
1285	3	51.495	B3470-39	AX-89865713	Fvb3	5636570	5636640	x	x
1286	3	51.495	B3470-39	AX-89865714	Fvb3	5638711	5638781	x	x
1287	3	51.495	B3470-39	AX-89809756	Fvb3	5650756	5650826	x	x
1288	3	51.495	B3470-39	AX-89865715	Fvb3	5651040	5651110	x	x
1289	3	51.495	B3470-39	AX-89865716	Fvb3	5654547	5654617	x	x
1290	3	51.495	B3470-39	AX-89809770	Fvb3	5733882	5733812	x	x
1291	3	51.495	B3470-39	AX-89809769	Fvb3	5739809	5739739	x	x
1292	3	51.495	B3470-39	74_6575	Fvb3	5741534	5741583	x	x
1293	3	51.495	B3470-39	TP5524	Fvb3	5747994	5748057	x	x
1294	3	51.495	B3470-39	AX-89809768	Fvb3	5748265	5748195	x	x
1295	3	51.495	B3470-39	AX-89809766	Fvb3	5761979	5761909	x	x
1296	3	51.495	B3470-39	AX-89809765	Fvb3	5795388	5795318	x	x
1297	3	51.495	B3470-39	AX-89809763	Fvb3	5809554	5809484	x	x
1298	3	51.495	B3470-39	AX-89865721	Fvb3	5828706	5828636	x	x
1299	3	51.495	B3470-39	AX-89865720	Fvb3	5877200	5877130	x	x
1300	3	51.495	B3470-39	AX-89809762	Fvb3	5916828	5916758	x	x
1301	3	51.495	B3470-39	74_237349	Fvb3	5924673	5924732	x	x
1302	3	51.495	B3470-39	AX-89865719	Fvb3	5925025	5924955	x	x
1303	3	51.495	B3470-39	AX-89809761	Fvb3	5937023	5936953	x	x
1304	3	51.495	B3470-39	AX-89809760	Fvb3	5939039	5938969	x	x
1305	3	51.495	B3470-39	AX-89865718	Fvb3	5952589	5952519	x	x
1306	3	51.495	B3470-39	AX-89865717	Fvb3	5954238	5954168	x	x
1307	3	51.495	B3470-39	AX-89809758	Fvb3	5975367	5975297	x	x
1308	3	51.495	B3470-39	TP2287	Fvb3	5984193	5984256	x	x
1309	3	51.495	B3470-39	TP1158	Fvb3	5995553	5995606	x	x
1310	3	51.978	B3480-16	AX-89809821	Fvb3	6423939	6423869	x	x
1311	3	51.978	B3480-16	AX-89809820	Fvb3	6430109	6430039	x	x
1312	3	51.978	B3480-16	AX-89865775	Fvb3	6430322	6430252	x	x
1313	3	51.978	B3480-16	AX-89865774	Fvb3	6445615	6445545	x	x
1314	3	51.978	B3480-16	AX-89809818	Fvb3	6503236	6503166	x	x
1315	3	51.978	B3480-16	AX-89865772	Fvb3	6503330	6503260	x	x
1316	3	51.978	B3480-16	TP1812	Fvb3	6503621	6503684	x	x
1317	3	51.978	B3480-16	AX-89865771	Fvb3	6504526	6504456	x	x
1318	3	51.978	B3480-16	AX-89809817	Fvb3	6510541	6510471	x	x
1319	3	51.978	B3480-16	AX-89865770	Fvb3	6513520	6513450	x	x
1320	3	51.978	B3480-16	AX-89865769	Fvb3	6516591	6516521	x	x
1321	3	51.978	B3480-16	AX-89809815	Fvb3	6520601	6520531	x	x
1322	3	51.978	B3480-16	AX-89865768	Fvb3	6521675	6521605	x	x
1323	3	51.978	B3480-16	AX-89865767	Fvb3	6527208	6527138	x	x
1324	3	51.978	B3480-16	AX-89809814	Fvb3	6534938	6534868	x	x
1325	3	51.978	B3480-16	AX-89809813	Fvb3	6570781	6570711	x	x
1326	3	52.949	B3490-5	AX-89809812	Fvb3	6752602	6752532	x	x
1327	3	52.949	B3490-5	TP1876	Fvb3	6752602	6752539	x	x
1328	3	52.949	B3490-5	AX-89809808	Fvb3	6859127	6859057	x	x
1329	3	52.949	B3490-5	AX-89809809	Fvb3	6858915	6858845	x	x
1330	3	52.949	B3490-5	AX-89865759	Fvb3	6859437	6859367	x	x
1331	3	53.432	B3500-9	AX-89865758	Fvb3	6911607	6911537	x	x
1332	3	53.432	B3500-9	AX-89809807	Fvb3	6914560	6914490	x	x
1333	3	53.432	B3500-9	AX-89865757	Fvb3	6914698	6914628	x	x
1334	3	53.432	B3500-9	TP3967	Fvb3	6917683	6917746	x	x
1335	3	53.432	B3500-9	AX-89865756	Fvb3	6927774	6927704	x	x
1336	3	53.432	B3500-9	5_1583227	Fvb3	6964230	6964167	x	x
1337	3	53.432	B3500-9	5_1578922	Fvb3	6968538	6968478	x	x
1338	3	53.432	B3500-9	AX-89809806	Fvb3	7022740	7022670	x	x
1339	3	53.432	B3500-9	AX-89809805	Fvb3	7025079	7025009	x	x
1340	3	53.915	B3510-1	AX-89809803	Fvb3	7126030	7125960	x	x
1341	3	54.398	B3520-15	AX-89865755	Fvb3	7175786	7175716	x	x
1342	3	54.398	B3520-15	AX-89865754	Fvb3	7200813	7200743	x	x
1343	3	54.398	B3520-15	AX-89809800	Fvb3	7200942	7200872	x	x
1344	3	54.398	B3520-15	5_1268973	unmapped	unmapped	unmapped	unmapped	unmapped
1345	3	54.398	B3520-15	AX-89809797	Fvb3	7355328	7355258	x	x
1346	3	54.398	B3520-15	AX-89809796	Fvb3	7359743	7359673	x	x
1347	3	54.398	B3520-15	AX-89809795	Fvb3	7362812	7362742	x	x
1348	3	54.398	B3520-15	AX-89865749	Fvb3	7363188	7363118	x	x
1349	3	54.398	B3520-15	5_1059429	unmapped	unmapped	unmapped	unmapped	unmapped
1350	3	54.398	B3520-15	5_1059346	Fvb3	7507176	7507144	x	x
1351	3	54.398	B3520-15	AX-89865747	Fvb3	7540667	7540597	x	x
1352	3	54.398	B3520-15	AX-89809793	Fvb3	7564553	7564483	x	x
1353	3	54.398	B3520-15	TP7955	Fvb3	7729799	7729862	x	x
1354	3	54.398	B3520-15	AX-89809789	Fvb3	7731259	7731189	x	x
1355	3	54.398	B3520-15	AX-89809788	MM	MM	MM	MM	MM
1356	3	54.881	B3530-17	AX-89865744	Fvb3	7807709	7807639	x	x
1357	3	54.881	B3530-17	AX-89809787	Fvb3	7824531	7824461	x	x
1358	3	54.881	B3530-17	AX-89865743	Fvb3	7838107	7838037	x	x
1359	3	54.881	B3530-17	AX-89865742	Fvb3	7839210	7839140	x	x
1360	3	54.881	B3530-17	AX-89809786	Fvb3	7839233	7839163	x	x
1361	3	54.881	B3530-17	AX-89865741	Fvb3	7847264	7847194	x	x
1362	3	54.881	B3530-17	AX-89787636	Fvb3	7856771	7856701	x	x
1363	3	54.881	B3530-17	AX-89809785	Fvb3	7872361	7872291	x	x
1364	3	54.881	B3530-17	AX-89809784	Fvb3	7881996	7881926	x	x
1365	3	54.881	B3530-17	AX-89865739	Fvb3	7906284	7906214	x	x
1366	3	54.881	B3530-17	AX-89865737	Fvb3	7913788	7913718	x	x
1367	3	54.881	B3530-17	AX-89809783	Fvb3	7938216	7938146	x	x
1368	3	54.881	B3530-17	AX-89865735	Fvb3	7992438	7992368	x	x
1369	3	54.881	B3530-17	AX-89865734	Fvb3	8112362	8112292	x	x
1370	3	54.881	B3530-17	AX-89865733	Fvb3	8133372	8133302	x	x
1371	3	54.881	B3530-17	AX-89865732	Fvb3	8139820	8139750	x	x
1372	3	54.881	B3530-17	TP2091	MM	MM	MM	MM	MM
1373	3	55.365	B3540-53	AX-89809781	Fvb3	8216001	8215931	x	x
1374	3	55.365	B3540-53	AX-89809780	Fvb3	8222364	8222294	x	x
1375	3	55.365	B3540-53	AX-89809779	Fvb3	8256639	8256569	x	x
1376	3	55.365	B3540-53	TP3772	Fvb3	8273517	8273559	x	x
1377	3	55.365	B3540-53	AX-89865729	Fvb3	8301016	8300946	x	x
1378	3	55.365	B3540-53	AX-89865728	Fvb3	8314006	8313936	x	x
1379	3	55.365	B3540-53	AX-89865727	Fvb3	8388430	8388360	x	x
1380	3	55.365	B3540-53	5_137828	Fvb3	8390461	8390403	x	x
1381	3	55.365	B3540-53	TP9709	Fvb3	8394660	8394723	x	x
1382	3	55.365	B3540-53	AX-89809775	Fvb3	8425672	8425602	x	x
1383	3	55.365	B3540-53	9_833054	Fvb3	10472242	10472179	x	x
1384	3	55.365	B3540-53	AX-89868105	Fvb3	10470466	10470400	x	x
1385	3	55.365	B3540-53	TP5092	Fvb2	12864379	12864435	O	O
1386	3	55.365	B3540-53	AX-89866878	Fvb3	8917452	8917522	x	x
1387	3	55.365	B3540-53	TP3322	Fvb3	9059514	9059558	x	x
1388	3	55.365	B3540-53	AX-89866957	Fvb3	9063060	9063130	x	x
1389	3	55.365	B3540-53	AX-89866962	Fvb3	9110070	9110140	x	x
1390	3	55.365	B3540-53	AX-89811008	Fvb3	9183068	9183138	x	x
1391	3	55.365	B3540-53	AX-89811012	Fvb3	9240894	9240964	x	x
1392	3	55.365	B3540-53	AX-89866971	Fvb3	9275598	9275668	x	x
1393	3	55.365	B3540-53	AX-89811014	Fvb3	9276243	9276313	x	x
1394	3	55.365	B3540-53	AX-89866972	Fvb3	9280620	9280690	x	x
1395	3	55.365	B3540-53	127_476391	Fvb3	9316968	9316993	x	x
1396	3	55.365	B3540-53	AX-89866973	Fvb3	9329972	9330042	x	x
1397	3	55.365	B3540-53	TP8076	Fvb3	9357445	9357395	x	x
1398	3	55.365	B3540-53	AX-89865576	Fvb3	9434807	9434877	x	x
1399	3	55.365	B3540-53	AX-89809605	Fvb3	9514060	9514130	x	x
1400	3	55.365	B3540-53	AX-89809607	Fvb3	9836318	9836388	x	x
1401	3	55.365	B3540-53	AX-89865577	Fvb3	9938515	9938585	x	x
1402	3	55.365	B3540-53	9_1492624	Fvb3	28245043	28245098	x	Non-colinear
1403	3	55.365	B3540-53	AX-89825899	Fvb3	9942706	9942776	x	x
1404	3	55.365	B3540-53	AX-89865578	Fvb3	9951376	9951446	x	x
1405	3	55.365	B3540-53	AX-89809608	Fvb3	9996010	9996080	x	x
1406	3	55.365	B3540-53	AX-89865579	Fvb3	10028848	10028918	x	x
1407	3	55.365	B3540-53	AX-89809610	Fvb3	10032763	10032833	x	x
1408	3	55.365	B3540-53	AX-89809611	Fvb3	10195959	10196020	x	x
1409	3	55.365	B3540-53	TP5929	Fvb3	8619899	8619962	x	x
1410	3	55.365	B3540-53	310_136508	Fvb3	8620094	8620031	x	x
1411	3	55.365	B3540-53	AX-89786118	Fvb3	8620098	8620028	x	x
1412	3	55.365	B3540-53	AX-89883134	Fvb3	8620135	8620065	x	x
1413	3	55.365	B3540-53	AX-89809612	Fvb3	8620491	8620421	x	x
1414	3	55.365	B3540-53	9_1005867	Fvb3	10311028	10311001	x	x
1415	3	55.365	B3540-53	AX-89865581	Fvb3	10354456	10354526	x	x
1416	3	55.365	B3540-53	AX-89832952	Fvb3	10606640	10606710	x	x
1417	3	55.365	B3540-53	AX-89866122	Fvb3	10653115	10653185	x	x
1418	3	55.365	B3540-53	AX-89810161	Fvb3	10794591	10794661	x	x
1419	3	55.365	B3540-53	AX-89866124	Fvb3	10821475	10821545	x	x
1420	3	55.365	B3540-53	AX-89866125	Fvb3	10823174	10823244	x	x
1421	3	55.365	B3540-53	AX-89866126	Fvb3	10861594	10861664	x	x
1422	3	55.365	B3540-53	AX-89810164	Fvb3	10862077	10862147	x	x
1423	3	55.365	B3540-53	AX-89809604	Fvb3	11010251	11010181	x	x
1424	3	55.365	B3540-53	AX-89865575	Fvb3	11035412	11035342	x	x
1425	3	55.365	B3540-53	AX-89865574	Fvb3	11148367	11148297	x	x
1426	3	56.335	B3550-4	AX-89865573	Fvb3	11314331	11314261	x	x
1427	3	56.335	B3550-4	AX-89809603	Fvb3	11316728	11316658	x	x
1428	3	56.335	B3550-4	AX-89809602	Fvb3	11359819	11359749	x	x
1429	3	56.335	B3550-4	23_149629	Fvb3	11363016	11363078	x	x
1430	3	56.819	B3560-7	AX-89865570	Fvb3	11466881	11466811	x	x
1431	3	56.819	B3560-7	AX-89865569	Fvb3	11469192	11469122	x	x
1432	3	56.819	B3560-7	AX-89865568	Fvb3	11548805	11548735	x	x
1433	3	56.819	B3560-7	AX-89809600	Fvb3	11553116	11553046	x	x
1434	3	56.819	B3560-7	AX-89809599	Fvb3	11645942	11645872	x	x
1435	3	56.819	B3560-7	AX-89809597	Fvb3	11691648	11691578	x	x
1436	3	56.819	B3560-7	AX-89809596	Fvb3	11699005	11698935	x	x
1437	3	57.302	B3570-6	AX-89865566	Fvb3	11706796	11706726	x	x
1438	3	57.302	B3570-6	AX-89809594	Fvb3	11726506	11726436	x	x
1439	3	57.302	B3570-6	AX-89809593	Fvb3	11802257	11802187	x	x
1440	3	57.302	B3570-6	AX-89809591	Fvb3	11815510	11815440	x	x
1441	3	57.302	B3570-6	AX-89809590	Fvb3	11951450	11951380	x	x
1442	3	57.302	B3570-6	AX-89865565	Fvb3	11952925	11952855	x	x
1443	3	57.785	B3580-7	TP7011	Fvb3	19938848	19938897	x	Non-colinear
1444	3	57.785	B3580-7	AX-89865562	Fvb3	12189934	12190004	x	x
1445	3	57.785	B3580-7	391_20567	Fvb3	12163240	12163301	x	x
1446	3	57.785	B3580-7	AX-89865777	Fvb3	12135946	12135876	x	x
1447	3	57.785	B3580-7	346_65497	Fvb3	31883326	31883257	x	Non-colinear
1448	3	57.785	B3580-7	346_130640	Fvb3	31815202	31815139	x	Non-colinear
1449	3	57.785	B3580-7	TP5085	Fvb3	31757601	31757557	x	Non-colinear
1450	3	59.248	B3590-82	TP4584	Fvb2	11416948	11416890	O	O
1451	3	59.248	B3590-82	AX-89865253	Fvb3	25143182	25143112	x	x
1452	3	59.248	B3590-82	AX-89865725	Fvb3	24981676	24981746	x	x
1453	3	59.248	B3590-82	492_105731	Fvb3	24980026	24979963	x	x
1454	3	59.248	B3590-82	288_251385	unmapped	unmapped	unmapped	unmapped	unmapped
1455	3	59.248	B3590-82	AX-89865509	Fvb3	24855257	24855187	x	x
1456	3	59.248	B3590-82	AX-89865510	Fvb3	24780952	24780882	x	x
1457	3	59.248	B3590-82	AX-89865511	Fvb3	24566477	24566407	x	x
1458	3	59.248	B3590-82	TP5173	Fvb3	24547018	24546959	x	x
1459	3	59.248	B3590-82	AX-89809540	Fvb3	24547044	24546974	x	x
1460	3	59.248	B3590-82	AX-89865514	Fvb3	28604962	28605032	x	x
1461	3	59.248	B3590-82	AX-89865515	Fvb3	28629751	28629821	x	x
1462	3	59.248	B3590-82	AX-89865516	Fvb3	28640266	28640336	x	x
1463	3	59.248	B3590-82	AX-89809544	Fvb3	23888689	23888619	x	x
1464	3	59.248	B3590-82	AX-89865518	Fvb3	22772149	22772079	x	x
1465	3	59.248	B3590-82	AX-89809547	Fvb3	29164518	29164588	x	x
1466	3	59.248	B3590-82	AX-89809548	Fvb3	29247491	29247561	x	x
1467	3	59.248	B3590-82	AX-89865522	Fvb3	29271484	29271554	x	x
1468	3	59.248	B3590-82	TP1170	Fvb3	20077509	20077572	x	x
1469	3	59.248	B3590-82	AX-89809445	Fvb3	21023085	21023015	x	x
1470	3	59.248	B3590-82	AX-89809443	Fvb3	21116019	21115949	x	x
1471	3	59.248	B3590-82	AX-89865412	Fvb3	21137720	21137650	x	x
1472	3	59.248	B3590-82	AX-89809442	Fvb3	21266625	21266555	x	x
1473	3	59.248	B3590-82	41_108979	Fvb3	21283259	21283322	x	x
1474	3	59.248	B3590-82	41_109035	Fvb3	21283315	21283378	x	x
1475	3	59.248	B3590-82	AX-89809441	Fvb3	21302846	21302776	x	x
1476	3	59.248	B3590-82	AX-89865410	Fvb3	21302873	21302803	x	x
1477	3	59.248	B3590-82	TP6919	Fvb3	21441846	21441807	x	x
1478	3	59.248	B3590-82	AX-89809439	Fvb3	21472884	21472814	x	x
1479	3	59.248	B3590-82	AX-89865408	Fvb3	21547276	21547206	x	x
1480	3	59.248	B3590-82	TP1103	Fvb3	21591526	21591464	x	x
1481	3	59.248	B3590-82	TP8902	Fvb3	21618698	21618632	x	x
1482	3	59.248	B3590-82	TP236	Fvb3	21624250	21624313	x	x
1483	3	59.248	B3590-82	AX-89879378	Fvb3	21641695	21641625	x	x
1484	3	59.248	B3590-82	TP5795	unmapped	unmapped	unmapped	unmapped	unmapped
1485	3	59.248	B3590-82	AX-89865407	Fvb3	21700824	21700754	x	x
1486	3	59.248	B3590-82	AX-89809437	Fvb3	21858513	21858443	x	x
1487	3	59.248	B3590-82	AX-89809436	Fvb3	22111910	22111840	x	x
1488	3	59.248	B3590-82	AX-89865934	Fvb3	27950303	27950233	x	x
1489	3	59.248	B3590-82	AX-89865935	Fvb3	27751895	27751825	x	x
1490	3	59.248	B3590-82	AX-89809989	Fvb3	27646339	27646269	x	x
1491	3	59.248	B3590-82	AX-89809615	Fvb3	27172604	27172674	x	x
1492	3	59.248	B3590-82	AX-89809614	Fvb3	27080593	27080663	x	x
1493	3	59.248	B3590-82	TP898	unmapped	unmapped	unmapped	unmapped	unmapped
1494	3	59.248	B3590-82	TP7269	unmapped	unmapped	unmapped	unmapped	unmapped
1495	3	59.248	B3590-82	244_324778	unmapped	unmapped	unmapped	unmapped	unmapped
1496	3	59.248	B3590-82	244_324861	unmapped	unmapped	unmapped	unmapped	unmapped
1497	3	59.248	B3590-82	AX-89809613	Fvb3	26837762	26837832	x	x
1498	3	59.248	B3590-82	570_40143	Fvb3	26747557	26747495	x	x
1499	3	59.248	B3590-82	AX-89865582	Fvb3	26777878	26777948	x	x
1500	3	59.248	B3590-82	AX-89865584	Fvb3	30940011	30939941	x	x
1501	3	59.248	B3590-82	AX-89809616	Fvb3	30861250	30861180	x	x
1502	3	59.248	B3590-82	AX-89826159	Fvb3	30534846	30534776	x	x
1503	3	59.248	B3590-82	AX-89865586	Fvb3	30380122	30380052	x	x
1504	3	59.248	B3590-82	TP2958	Fvb3	30347225	30347169	x	x
1505	3	59.248	B3590-82	AX-89865587	Fvb3	30295190	30295120	x	x
1506	3	59.248	B3590-82	AX-89809619	Fvb3	30225139	30225069	x	x
1507	3	59.248	B3590-82	68_605340	Fvb3	30138413	30138476	x	x
1508	3	59.248	B3590-82	AX-89809620	Fvb3	30115047	30114977	x	x
1509	3	59.248	B3590-82	AX-89809622	Fvb3	29950989	29950919	x	x
1510	3	59.248	B3590-82	AX-89809623	Fvb3	29941487	29941417	x	x
1511	3	59.248	B3590-82	AX-89865588	Fvb3	29861932	29861862	x	x
1512	3	59.248	B3590-82	AX-89809624	Fvb3	29845397	29845327	x	x
1513	3	59.248	B3590-82	AX-89809625	Fvb3	29827891	29827838	x	x
1514	3	59.248	B3590-82	AX-89865589	Fvb3	29798092	29798022	x	x
1515	3	59.248	B3590-82	AX-89809626	Fvb3	29767372	29767302	x	x
1516	3	59.248	B3590-82	AX-89865660	Fvb3	23098986	23099056	x	x
1517	3	59.248	B3590-82	312_127000	Fvb3	23163692	23163753	x	x
1518	3	59.248	B3590-82	AX-89865662	Fvb3	23266596	23266666	x	x
1519	3	59.248	B3590-82	AX-89865663	Fvb3	23266784	23266854	x	x
1520	3	59.248	B3590-82	AX-89865664	Fvb3	23281737	23281807	x	x
1521	3	59.248	B3590-82	AX-89865665	Fvb3	23388288	23388358	x	x
1522	3	59.248	B3590-82	AX-89865456	Fvb3	24480868	24480938	x	x
1523	3	59.248	B3590-82	AX-89865457	Fvb3	24481988	24482058	x	x
1524	3	59.248	B3590-82	288_97570	MM	MM	MM	MM	MM
1525	3	59.248	B3590-82	TP8995	unmapped	unmapped	unmapped	unmapped	unmapped
1526	3	59.248	B3590-82	TP8364	Fvb6	17787821	17787780	O	O
1527	3	59.248	B3590-82	AX-89866796	Fvb3	25750918	25750848	x	Non-colinear
1528	3	59.248	B3590-82	AX-89810835	Fvb3	25743690	25743620	x	Non-colinear
1529	3	59.248	B3590-82	AX-89866797	Fvb3	25598730	25598660	x	Non-colinear
1530	3	59.248	B3590-82	AX-89866798	Fvb3	25598641	25598571	x	Non-colinear
1531	3	59.248	B3590-82	TP2198	unmapped	unmapped	unmapped	unmapped	unmapped
1532	3	60.219	B3600-60	AX-89810086	Fvb3	13099653	13099583	x	Non-colinear
1533	3	60.219	B3600-60	AX-89810087	Fvb3	13067606	13067536	x	Non-colinear
1534	3	60.219	B3600-60	AX-89866042	Fvb3	13000430	13000360	x	Non-colinear
1535	3	60.219	B3600-60	AX-89889056	Fvb3	12929038	12928968	x	Non-colinear
1536	3	60.219	B3600-60	AX-89865781	Fvb3	13414449	13414519	x	Non-colinear
1537	3	60.219	B3600-60	241_204984	Fvb3	13431717	13431780	x	Non-colinear
1538	3	60.219	B3600-60	AX-89809826	Fvb3	13480694	13480764	x	Non-colinear
1539	3	60.219	B3600-60	AX-89865782	Fvb3	13482115	13482185	x	Non-colinear
1540	3	60.219	B3600-60	241_287417	Fvb3	13499667	13499735	x	Non-colinear
1541	3	60.219	B3600-60	AX-89865783	Fvb3	13512099	13512169	x	Non-colinear
1542	3	60.219	B3600-60	AX-89809827	Fvb3	13544765	13544835	x	Non-colinear
1543	3	60.219	B3600-60	AX-89865784	Fvb3	13545365	13545435	x	Non-colinear
1544	3	60.219	B3600-60	AX-89865785	Fvb3	13640022	13640092	x	Non-colinear
1545	3	60.219	B3600-60	AX-89865786	Fvb3	13642878	13642948	x	Non-colinear
1546	3	60.219	B3600-60	AX-89809828	Fvb3	13663018	13663088	x	Non-colinear
1547	3	60.219	B3600-60	AX-89865471	Fvb3	14176043	14175973	x	Non-colinear
1548	3	60.219	B3600-60	AX-89865472	Fvb3	14001311	14001241	x	Non-colinear
1549	3	60.219	B3600-60	TP2268	MM	MM	MM	MM	MM
1550	3	60.219	B3600-60	282_10889	MM	MM	MM	MM	MM
1551	3	60.219	B3600-60	AX-89809515	Fvb3	14792751	14792821	x	Non-colinear
1552	3	60.219	B3600-60	AX-89809517	Fvb3	14946394	14946464	x	Non-colinear
1553	3	60.219	B3600-60	AX-89809518	Fvb3	15258161	15258231	x	Non-colinear
1554	3	60.219	B3600-60	AX-89809520	Fvb3	15541377	15541447	x	Non-colinear
1555	3	60.219	B3600-60	AX-89865481	Fvb3	15693784	15693854	x	Non-colinear
1556	3	60.219	B3600-60	TP6477	unmapped	unmapped	unmapped	unmapped	unmapped
1557	3	60.219	B3600-60	AX-89809528	Fvb3	16935619	16935689	x	Non-colinear
1558	3	60.219	B3600-60	AX-89865494	Fvb3	17014451	17014521	x	Non-colinear
1559	3	60.219	B3600-60	AX-89865500	Fvb3	17172579	17172649	x	Non-colinear
1560	3	60.219	B3600-60	AX-89809538	Fvb3	18938584	18938654	x	Non-colinear
1561	3	60.219	B3600-60	378_47601	Fvb3	31956572	31956509	x	x
1562	3	60.219	B3600-60	AX-89809575	Fvb3	32044570	32044640	x	x
1563	3	60.219	B3600-60	AX-89865545	Fvb3	32045740	32045810	x	x
1564	3	60.219	B3600-60	249_300090	Fvb3	32045906	32046080	x	x
1565	3	60.219	B3600-60	AX-89809577	Fvb3	32150471	32150541	x	x
1566	3	60.219	B3600-60	AX-89865546	Fvb3	32202970	32203040	x	x
1567	3	60.219	B3600-60	AX-89809578	Fvb3	32202996	32203066	x	x
1568	3	60.219	B3600-60	AX-89809579	Fvb3	32235186	32235256	x	x
1569	3	60.219	B3600-60	AX-89809580	Fvb3	32243095	32243165	x	x
1570	3	60.219	B3600-60	AX-89865549	Fvb3	32366833	32366903	x	x
1571	3	60.219	B3600-60	AX-89865550	Fvb3	32479820	32479890	x	x
1572	3	60.219	B3600-60	AX-89825301	Fvb3	32518167	32518237	x	x
1573	3	60.219	B3600-60	AX-89865551	Fvb3	32531931	32532001	x	x
1574	3	60.219	B3600-60	AX-89809582	Fvb3	32566869	32566939	x	x
1575	3	60.219	B3600-60	AX-89865552	Fvb3	32591388	32591458	x	x
1576	3	60.219	B3600-60	AX-89865553	Fvb3	32592068	32592138	x	x
1577	3	60.219	B3600-60	AX-89809583	Fvb3	32593236	32593306	x	x
1578	3	60.219	B3600-60	AX-89865555	Fvb3	32605891	32605961	x	x
1579	3	60.219	B3600-60	TP1129	MM	MM	MM	MM	MM
1580	3	60.219	B3600-60	AX-89865556	Fvb3	32634817	32634887	x	x
1581	3	60.219	B3600-60	TP4774	Fvb3	32681891	32681954	x	x
1582	3	60.219	B3600-60	AX-89865557	Fvb3	32763167	32763237	x	x
1583	3	60.219	B3600-60	245_297927	Fvb3	32828814	32828877	x	x
1584	3	60.219	B3600-60	AX-89865558	Fvb3	31459059	31459129	x	x
1585	3	60.219	B3600-60	TP2325	Fvb3	31484861	31484924	x	x
1586	3	60.219	B3600-60	TP4701	Fvb3	31485124	31485182	x	x
1587	3	60.219	B3600-60	AX-89865559	Fvb3	31518706	31518776	x	x
1588	3	60.219	B3600-60	AX-89865561	Fvb3	31615645	31615715	x	x
1589	3	60.219	B3600-60	TP1114	Fvb3	12344170	12344111	x	Non-colinear
1590	3	60.219	B3600-60	AX-89866043	Fvb3	12859702	12859632	x	Non-colinear
1591	3	60.219	B3600-60	AX-89810088	Fvb3	12857740	12857670	x	Non-colinear
1592	3	61.19	B3610-17	AX-89809587	Fvb3	33402850	33402920	x	x
1593	3	61.19	B3610-17	240_241980	Fvb3	33445167	33445104	x	x
1594	3	61.19	B3610-17	AX-89809565	Fvb3	33564170	33564100	x	x
1595	3	61.19	B3610-17	AX-89809564	Fvb3	33582077	33582007	x	x
1596	3	61.19	B3610-17	AX-89865534	Fvb3	33586337	33586267	x	x
1597	3	61.19	B3610-17	AX-89809563	Fvb3	33588653	33588583	x	x
1598	3	61.19	B3610-17	TP9721	Fvb3	33597874	33597931	x	x
1599	3	61.19	B3610-17	AX-89809562	Fvb3	33652952	33652882	x	x
1600	3	61.19	B3610-17	AX-89865533	Fvb3	33652877	33652807	x	x
1601	3	61.19	B3610-17	AX-89865531	Fvb3	33660234	33660164	x	x
1602	3	61.19	B3610-17	AX-89865530	Fvb3	33666874	33666804	x	x
1603	3	61.19	B3610-17	AX-89809561	Fvb3	33667312	33667242	x	x
1604	3	61.19	B3610-17	AX-89865529	Fvb3	33672370	33672300	x	x
1605	3	61.19	B3610-17	49_345349	Fvb3	33907012	33906954	x	x
1606	3	61.19	B3610-17	AX-89809558	Fvb3	33916408	33916338	x	x
1607	3	61.19	B3610-17	AX-89865526	Fvb3	33948572	33948502	x	x
1608	3	61.19	B3610-17	AX-89809557	Fvb3	33948579	33948509	x	x
1609	3	61.673	B3620-9	AX-89865524	Fvb3	34109934	34109864	x	x
1610	3	61.673	B3620-9	AX-89809556	Fvb3	34110742	34110672	x	x
1611	3	61.673	B3620-9	AX-89809555	unmapped	unmapped	unmapped	x	x
1612	3	61.673	B3620-9	AX-89809554	Fvb3	34151387	34151317	x	x
1613	3	61.673	B3620-9	TP7807	Fvb3	34181586	34181523	x	x
1614	3	61.673	B3620-9	AX-89809553	Fvb3	34200416	34200346	x	x
1615	3	61.673	B3620-9	35_831787	Fvb3	34250982	34250919	x	x
1616	3	61.673	B3620-9	AX-89809551	Fvb3	34299269	34299199	x	x
1617	3	61.673	B3620-9	TP2422	Fvb3	34461718	34461658	x	x
1618	3	62.649	B3630-2	AX-89809637	Fvb3	34618488	34618558	x	x
1619	3	62.649	B3630-2	AX-89809638	Fvb3	34619372	34619442	x	x
1620	3	64.113	B3640-2	AX-89865599	Fvb3	34785698	34785768	x	x
1621	3	64.113	B3640-2	AX-89809925	Fvb4	17048739	17048669	O	O
1622	3	65.088	B3650-8	AX-89809641	Fvb3	34929514	34929584	x	x
1623	3	65.088	B3650-8	AX-89865600	Fvb3	34936068	34936138	x	x
1624	3	65.088	B3650-8	AX-89865601	Fvb3	34962433	34962503	x	x
1625	3	65.088	B3650-8	AX-89883660	Fvb3	34965676	34965746	x	x
1626	3	65.088	B3650-8	AX-89809642	Fvb3	34965878	34965948	x	x
1627	3	65.088	B3650-8	AX-89865602	Fvb3	34969541	34969611	x	x
1628	3	65.088	B3650-8	TP5666	Fvb3	34983571	34983512	x	x
1629	3	65.088	B3650-8	AX-89809643	Fvb3	34983875	34983945	x	x
1630	3	65.576	B3660-4	TP3541	Fvb3	35011288	35011350	x	x
1631	3	65.576	B3660-4	AX-89865605	Fvb3	35061900	35061970	x	x
1632	3	65.576	B3660-4	AX-89809648	Fvb3	35069783	35069853	x	x
1633	3	65.576	B3660-4	AX-89809649	Fvb3	35082343	35082413	x	x
1634	3	66.059	B3670-4	AX-89809650	Fvb3	35084148	35084218	x	x
1635	3	66.059	B3670-4	AX-89865063	Fvb1	13346956	13347026	O	O
1636	3	66.059	B3670-4	AX-89865609	Fvb3	35188614	35188684	x	x
1637	3	66.059	B3670-4	AX-89809653	Fvb3	35203865	35203935	x	x
1638	3	66.542	B3680-9	TP2267	Fvb3	35343469	35343531	x	x
1639	3	66.542	B3680-9	106_306382	Fvb3	35382655	35382592	x	x
1640	3	66.542	B3680-9	AX-89865612	Fvb3	35390705	35390775	x	x
1641	3	66.542	B3680-9	TP6687	Fvb3	35391366	35391415	x	x
1642	3	66.542	B3680-9	AX-89865614	Fvb3	35423921	35423991	x	x
1643	3	66.542	B3680-9	AX-89865615	Fvb3	35427575	35427645	x	x
1644	3	66.542	B3680-9	AX-89809656	Fvb3	35430128	35430198	x	x
1645	3	66.542	B3680-9	AX-89865619	Fvb3	35662338	35662408	x	x
1646	3	67.026	B3690-12	AX-89809657	Fvb3	35690203	35690273	x	x
1647	3	67.026	B3690-12	TP7398	Fvb3	35736663	35736600	x	x
1648	3	67.026	B3690-12	106_119087	Fvb3	35744706	35744643	x	x
1649	3	67.026	B3690-12	106_114741	MM	MM	MM	MM	MM
1650	3	67.026	B3690-12	TP9039	Fvb3	35775930	35775867	x	x
1651	3	67.026	B3690-12	AX-89809658	Fvb3	35783423	35783493	x	x
1652	3	67.026	B3690-12	AX-89809659	Fvb3	35823273	35823343	x	x
1653	3	67.026	B3690-12	AX-89809660	Fvb3	35863506	35863576	x	x
1654	3	67.026	B3690-12	AX-89865623	Fvb3	35897721	35897791	x	x
1655	3	67.026	B3690-12	AX-89865624	Fvb3	35899690	35899760	x	x
1656	3	67.026	B3690-12	AX-89865625	Fvb3	35959884	35959954	x	x
1657	3	67.026	B3690-12	208_276133	Fvb3	35977808	35977741	x	x
1658	3	67.026	B3690-12	TP9810	Fvb3	35977892	35977830	x	x
1659	3	68.499	B3700-2	AX-89865626	Fvb3	36108517	36108587	x	x
1660	3	68.499	B3700-2	AX-89809661	Fvb3	36115570	36115640	x	x
1661	3	68.982	B3710-2	208_181136	Fvb3	36126819	36126756	x	x
1662	3	68.982	B3710-2	AX-89865627	Fvb3	36146637	36146707	x	x
1663	3	69.465	B3720-11	AX-89865628	Fvb3	36208129	36208199	x	x
1664	3	69.465	B3720-11	AX-89809662	Fvb3	36208344	36208414	x	x
1665	3	69.465	B3720-11	AX-89865629	Fvb3	36236571	36236641	x	x
1666	3	69.465	B3720-11	208_94257	Fvb3	36240485	36240425	x	x
1667	3	69.465	B3720-11	TP2420	Fvb3	36265820	36265883	x	x
1668	3	69.465	B3720-11	208_66084	Fvb3	36267765	36267702	x	x
1669	3	69.465	B3720-11	AX-89865630	Fvb3	36273744	36273814	x	x
1670	3	69.465	B3720-11	TP545	Fvb3	36275692	36275754	x	x
1671	3	69.465	B3720-11	AX-89865631	Fvb3	36305984	36306054	x	x
1672	3	69.465	B3720-11	AX-89865632	Fvb3	36317926	36317996	x	x
1673	3	69.465	B3720-11	AX-89786766	Fvb3	36327393	36327463	x	x
1674	3	69.948	B3730-7	AX-89883941	Fvb3	36341890	36341960	x	x
1675	3	69.948	B3730-7	91_603715	Fvb3	36346247	36346184	x	x
1676	3	69.948	B3730-7	AX-89826807	Fvb3	36357370	36357440	x	x
1677	3	69.948	B3730-7	AX-89865635	Fvb3	36432501	36432571	x	x
1678	3	69.948	B3730-7	91_409406	Fvb3	36469414	36469351	x	x
1679	3	69.948	B3730-7	AX-89809668	Fvb3	36487305	36487375	x	x
1680	3	69.948	B3730-7	AX-89865638	Fvb3	36529638	36529708	x	x
1681	3	70.436	B3740-4	AX-89809687	Fvb3	36742629	36742559	x	x
1682	3	70.436	B3740-4	AX-89809688	Fvb3	36742569	36742499	x	x
1683	3	70.436	B3740-4	AX-89809689	Fvb3	36742496	36742426	x	x
1684	3	70.436	B3740-4	AX-89865657	Fvb3	36732834	36732764	x	x
1685	3	71.407	B3750-17	AX-89809686	Fvb3	36820683	36820613	x	x
1686	3	71.407	B3750-17	AX-89865656	Fvb3	36824325	36824255	x	x
1687	3	71.407	B3750-17	AX-89865655	Fvb3	36835006	36834936	x	x
1688	3	71.407	B3750-17	AX-89809685	Fvb3	36835324	36835254	x	x
1689	3	71.407	B3750-17	AX-89809684	Fvb3	36837408	36837338	x	x
1690	3	71.407	B3750-17	AX-89809683	Fvb3	36837703	36837633	x	x
1691	3	71.407	B3750-17	AX-89865654	Fvb3	36837868	36837798	x	x
1692	3	71.407	B3750-17	TP6332	Fvb3	36861510	36861447	x	x
1693	3	71.407	B3750-17	AX-89809682	Fvb3	36861526	36861456	x	x
1694	3	71.407	B3750-17	AX-89809681	Fvb3	36861692	36861622	x	x
1695	3	71.407	B3750-17	AX-89865651	Fvb3	36876607	36876537	x	x
1696	3	71.407	B3750-17	AX-89884112	Fvb3	36878067	36877998	x	x
1697	3	71.407	B3750-17	AX-89865653	Fvb3	36864338	36864268	x	x
1698	3	71.407	B3750-17	AX-89809680	Fvb3	36882585	36882515	x	x
1699	3	71.407	B3750-17	AX-89809679	Fvb3	36898311	36898241	x	x
1700	3	71.407	B3750-17	AX-89809678	Fvb3	36902025	36901955	x	x
1701	3	71.407	B3750-17	AX-89809677	Fvb3	36924532	36924462	x	x
1702	3	72.885	B3760-8	AX-89865650	Fvb3	36991614	36991544	x	x
1703	3	72.885	B3760-8	TP400	Fvb3	36998354	36998417	x	x
1704	3	72.885	B3760-8	69_589410	Fvb3	36998467	36998404	x	x
1705	3	72.885	B3760-8	AX-89865590	Fvb3	37077824	37077894	x	x
1706	3	72.885	B3760-8	AX-89809627	Fvb3	37081515	37081585	x	x
1707	3	72.885	B3760-8	AX-89865591	Fvb3	37081490	37081560	x	x
1708	3	72.885	B3760-8	TP1685	Fvb3	37081403	37081348	x	x
1709	3	72.885	B3760-8	AX-89865592	Fvb3	37084261	37084331	x	x
1710	3	74.349	B3770-4	69_395094	Fvb3	37238248	37238185	x	x
1711	3	74.349	B3770-4	AX-89809629	Fvb3	37312436	37312506	x	x
1712	3	74.349	B3770-4	AX-89865593	Fvb3	37327083	37327153	x	x
1713	3	74.349	B3770-4	AX-89848002	Fvb3	37348529	37348599	x	x
1714	3	76.828	B3780-1	AX-89865594	Fvb3	37612872	37612942	x	x
1715	3	77.311	B3790-4	AX-89865595	Fvb3	37651061	37651131	x	x
1716	3	77.311	B3790-4	AX-89809631	Fvb3	37665157	37665227	x	x
1717	3	77.311	B3790-4	AX-89809632	Fvb3	37665463	37665533	x	x
1718	3	77.311	B3790-4	AX-89786425	Fvb3	37695708	37695778	x	x
1719	3	81.391	B3800-6	AX-89865639	Fvb3	38190829	38190759	x	x
1720	3	81.391	B3800-6	AX-89865640	Fvb3	38187677	38187607	x	x
1721	3	81.391	B3800-6	AX-89865641	Fvb3	38187640	38187570	x	x
1722	3	81.391	B3800-6	AX-89865643	Fvb3	38118042	38117972	x	x
1723	3	81.391	B3800-6	AX-89865644	Fvb3	38113423	38113353	x	x
1724	3	81.391	B3800-6	AX-89865645	Fvb3	38049130	38049060	x	x
								626	587
1725	4	0	B410-2	AX-89868132	Fvb3	14259813	14259883	O	O
1726	4	0	B410-2	AX-89868133	Fvb6	30965024	30964957	O	O
1727	4	0.488	B420-133	AX-89809533	Fvb3	19618076	19618144	O	O
1728	4	0.488	B420-133	AX-89809903	Fvb4	260375	260445	x	x
1729	4	0.488	B420-133	79_73563	Fvb4	276551	276605	x	x
1730	4	0.488	B420-133	AX-89804402	Fvb4	285214	285287	x	x
1731	4	0.488	B420-133	AX-89865867	Fvb4	375052	375122	x	x
1732	4	0.488	B420-133	AX-89865873	Fvb4	424704	424774	x	x
1733	4	0.488	B420-133	AX-89865874	Fvb4	428674	428744	x	x
1734	4	0.488	B420-133	AX-89809955	Fvb4	671029	671099	x	x
1735	4	0.488	B420-133	AX-89809965	MM	MM	MM	MM	MM
1736	4	0.488	B420-133	AX-89865903	Fvb4	753861	753931	x	x
1737	4	0.488	B420-133	AX-89865907	Fvb4	781925	781995	x	x
1738	4	0.488	B420-133	AX-89810079	Fvb4	1112721	1112791	x	x
1739	4	0.488	B420-133	249_250985	Fvb4	1369165	1369102	x	x
1740	4	0.488	B420-133	AX-89804712	Fvb4	1459651	1459723	x	x
1741	4	0.488	B420-133	AX-89810093	Fvb4	1463697	1463767	x	x
1742	4	0.488	B420-133	AX-89866057	Fvb4	1464772	1464842	x	x
1743	4	0.488	B420-133	AX-89866059	Fvb4	1489208	1489278	x	x
1744	4	0.488	B420-133	AX-89810095	Fvb4	1492575	1492645	x	x
1745	4	0.488	B420-133	AX-89866061	Fvb4	1492583	1492653	x	x
1746	4	0.488	B420-133	AX-89810096	Fvb4	1492698	1492768	x	x
1747	4	0.488	B420-133	AX-89810097	Fvb4	1493412	1493482	x	x
1748	4	0.488	B420-133	AX-89810102	Fvb4	1552343	1552413	x	x
1749	4	0.488	B420-133	AX-89810023	Fvb4	2278909	2278979	x	x
1750	4	0.488	B420-133	AX-89810027	Fvb4	2309236	2309306	x	x
1751	4	0.488	B420-133	AX-89865974	Fvb4	2353454	2353524	x	x
1752	4	0.488	B420-133	AX-89810033	Fvb4	2362455	2362525	x	x
1753	4	0.488	B420-133	TP6893	Fvb4	2374207	2374270	x	x
1754	4	0.488	B420-133	AX-89866022	Fvb4	2524135	2524205	x	x
1755	4	0.488	B420-133	AX-89831429	Fvb4	2636594	2636664	x	x
1756	4	0.488	B420-133	AX-89866032	Fvb4	2840086	2840156	x	x
1757	4	0.488	B420-133	AX-89809058	Fvb4	2939960	2940030	x	x
1758	4	0.488	B420-133	131_460750	Fvb4	3241102	3241039	x	x
1759	4	0.488	B420-133	AX-89866028	Fvb4	3252958	3253028	x	x
1760	4	0.488	B420-133	AX-89810069	Fvb4	3268492	3268562	x	x
1761	4	0.488	B420-133	AX-89866029	Fvb4	3269756	3269826	x	x
1762	4	0.488	B420-133	TP5423	Fvb4	3299933	3299870	x	x
1763	4	0.488	B420-133	AX-89866030	Fvb4	3643172	3643242	x	x
1764	4	0.488	B420-133	739_11696	unmapped	unmapped	unmapped	unmapped	unmapped
1765	4	0.488	B420-133	AX-89810073	Fvb4	3697471	3697541	x	x
1766	4	0.488	B420-133	AX-89810074	Fvb4	3710075	3710145	x	x
1767	4	0.488	B420-133	AX-89810075	Fvb4	3758396	3758466	x	x
1768	4	0.488	B420-133	AX-89866031	Fvb4	3816066	3816136	x	x
1769	4	0.488	B420-133	TP3571	Fvb4	3864266	3864321	x	x
1770	4	0.488	B420-133	AX-89809479	Fvb4	9030231	9030301	x	x
1771	4	0.488	B420-133	AX-89866223	Fvb4	5372183	5372253	x	x
1772	4	0.488	B420-133	AX-89866224	Fvb4	5380808	5380878	x	x
1773	4	0.488	B420-133	AX-89810255	Fvb4	5545766	5545836	x	x
1774	4	0.488	B420-133	TP8110	Fvb4	6104564	6104501	x	x
1775	4	0.488	B420-133	176_373635	Fvb4	6170632	6170573	x	x
1776	4	0.488	B420-133	TP5694	Fvb3	2108591	2108549	O	O
1777	4	0.488	B420-133	AX-89810256	Fvb4	6328047	6328117	x	x
1778	4	0.488	B420-133	AX-89866033	Fvb4	8646404	8646334	x	x
1779	4	0.488	B420-133	595_83381	unmapped	unmapped	unmapped	unmapped	unmapped
1780	4	0.488	B420-133	AX-89791042	Fvb4	8516630	8516560	x	x
1781	4	0.488	B420-133	AX-89810077	Fvb4	8198374	8198304	x	x
1782	4	0.488	B420-133	TP3593	Fvb4	8049891	8049954	x	x
1783	4	0.488	B420-133	AX-89810078	Fvb4	7993547	7993477	x	x
1784	4	0.488	B420-133	AX-89866036	Fvb4	7638697	7638627	x	x
1785	4	0.488	B420-133	AX-89866037	Fvb4	7492489	7492419	x	x
1786	4	0.488	B420-133	AX-89810081	Fvb4	7465298	7465228	x	x
1787	4	0.488	B420-133	TP2488	Fvb4	7380604	7380541	x	x
1788	4	0.488	B420-133	AX-89810082	Fvb4	7053781	7053711	x	x
1789	4	0.488	B420-133	AX-89831769	Fvb4	6721512	6721442	x	x
1790	4	0.488	B420-133	AX-89810083	Fvb4	6702939	6702869	x	x
1791	4	0.488	B420-133	AX-89810084	Fvb4	6650754	6650684	x	x
1792	4	0.488	B420-133	AX-89810085	Fvb4	6473831	6473761	x	x
1793	4	0.488	B420-133	AX-89866044	Fvb4	13652960	13652890	x	x
1794	4	0.488	B420-133	AX-89866056	Fvb4	13348925	13348855	x	x
1795	4	0.488	B420-133	AX-89866055	Fvb4	13349018	13348948	x	x
1796	4	0.488	B420-133	AX-89810092	Fvb4	12974544	12974474	x	x
1797	4	0.488	B420-133	952_13068	Fvb4	14650760	14650697	x	x
1798	4	0.488	B420-133	AX-89866045	Fvb4	14596616	14596546	x	x
1799	4	0.488	B420-133	AX-89889135	Fvb4	14517792	14517722	x	x
1800	4	0.488	B420-133	AX-89866046	Fvb4	14517791	14517721	x	x
1801	4	0.488	B420-133	AX-89866047	Fvb4	14510104	14510034	x	x
1802	4	0.488	B420-133	AX-89866048	Fvb4	14448465	14448395	x	x
1803	4	0.488	B420-133	AX-89866049	Fvb4	14441616	14441546	x	x
1804	4	0.488	B420-133	AX-89866050	Fvb4	14440947	14440877	x	x
1805	4	0.488	B420-133	AX-89866051	Fvb4	14388465	14388395	x	x
1806	4	0.488	B420-133	AX-89810090	Fvb4	14304544	14304474	x	x
1807	4	0.488	B420-133	AX-89810094	Fvb4	4532353	4532423	x	x
1808	4	0.488	B420-133	AX-89866058	Fvb4	4578195	4578265	x	x
1809	4	0.488	B420-133	AX-89866060	Fvb4	4587298	4587368	x	x
1810	4	0.488	B420-133	271_39709	Fvb4	4133801	4133864	x	x
1811	4	0.488	B420-133	821_1088	unmapped	unmapped	unmapped	unmapped	unmapped
1812	4	0.488	B420-133	AX-89810103	Fvb4	4289086	4289156	x	x
1813	4	0.488	B420-133	AX-89866064	Fvb4	4311490	4311560	x	x
1814	4	0.488	B420-133	AX-89866065	Fvb4	4311730	4311800	x	x
1815	4	0.488	B420-133	AX-89866066	Fvb4	4355958	4356028	x	x
1816	4	0.488	B420-133	AX-89810104	Fvb4	4362952	4363022	x	x
1817	4	0.488	B420-133	AX-89810105	Fvb4	4369254	4369324	x	x
1818	4	0.488	B420-133	TP7940	Fvb4	4383873	4383919	x	x
1819	4	0.488	B420-133	AX-89810106	Fvb4	4398193	4398263	x	x
1820	4	0.488	B420-133	TP8415	Fvb4	4399290	4399227	x	x
1821	4	0.488	B420-133	271_272435	unmapped	unmapped	unmapped	unmapped	unmapped
1822	4	0.488	B420-133	TP6459	Fvb4	4416623	4416562	x	x
1823	4	0.488	B420-133	AX-89866067	Fvb4	4419117	4419187	x	x
1824	4	0.488	B420-133	AX-89866068	Fvb4	4426249	4426319	x	x
1825	4	0.488	B420-133	TP8461	Fvb4	4470118	4470181	x	x
1826	4	0.488	B420-133	AX-89810107	Fvb4	4470280	4470350	x	x
1827	4	0.488	B420-133	324_140574	Fvb4	4470346	4470283	x	x
1828	4	0.488	B420-133	TP4908	Fvb4	4477900	4477963	x	x
1829	4	0.488	B420-133	AX-89865797	Fvb4	10214074	10214004	x	x
1830	4	0.488	B420-133	AX-89788173	Fvb4	9635987	9635917	x	x
1831	4	0.488	B420-133	AX-89809839	Fvb4	4680120	4680190	x	x
1832	4	0.488	B420-133	478_24570*	Fvb7	2539460	2539397	O	O
1833	4	0.488	B420-133	AX-89865798	Fvb4	4757877	4757947	x	x
1834	4	0.488	B420-133	AX-89894479	Fvb7	2275944	2275874	O	O
1835	4	0.488	B420-133	TP2331	Fvb4	4840425	4840488	x	x
1836	4	0.488	B420-133	TP2491	Fvb4	4859901	4859964	x	x
1837	4	0.488	B420-133	AX-89809913	Fvb4	17660085	17660015	x	non-colinear
1838	4	0.488	B420-133	AX-89865802	Fvb4	15786953	15786883	x	x
1839	4	0.488	B420-133	AX-89865803	Fvb4	15786276	15786206	x	x
1840	4	0.488	B420-133	AX-89865804	Fvb4	15690725	15690655	x	x
1841	4	0.488	B420-133	AX-89865805	Fvb4	15682156	15682086	x	x
1842	4	0.488	B420-133	AX-89809845	Fvb4	15675288	15675218	x	x
1843	4	0.488	B420-133	AX-89865806	Fvb4	15654706	15654636	x	x
1844	4	0.488	B420-133	AX-89865807	Fvb4	15649979	15649909	x	x
1845	4	0.488	B420-133	AX-89865808	Fvb4	15641324	15641254	x	x
1846	4	0.488	B420-133	AX-89894227	unmapped	unmapped	unmapped	unmapped	unmapped
1847	4	0.488	B420-133	AX-89865809	Fvb4	15564753	15564683	x	x
1848	4	0.488	B420-133	AX-89865810	Fvb4	15562965	15562895	x	x
1849	4	0.488	B420-133	AX-89809846	Fvb4	15560708	15560638	x	x
1850	4	0.488	B420-133	AX-89809847	Fvb4	15477555	15477485	x	x
1851	4	0.488	B420-133	TP2697	unmapped	unmapped	unmapped	x	x
1852	4	0.488	B420-133	AX-89865811	Fvb4	15436404	15436334	x	x
1853	4	0.488	B420-133	TP7547	Fvb4	15391331	15391269	x	x
1854	4	0.488	B420-133	AX-89809848	Fvb4	15365253	15365183	x	x
1855	4	0.488	B420-133	AX-89809849	Fvb4	15340140	15340070	x	x
1856	4	0.488	B420-133	33_166149	unmapped	unmapped	unmapped	unmapped	unmapped
1857	4	0.488	B420-133	AX-89865962	Fvb4	5134858	5134928	x	x
1858	4	0.488	B420-133	AX-89865963	Fvb4	5136032	5136102	x	x
1859	4	0.488	B420-133	TP7369	unmapped	unmapped	unmapped	unmapped	unmapped
1860	4	1.464	B430-97	AX-89809949	Fvb4	16199773	16199703	x	x
1861	4	1.464	B430-97	AX-89865893	Fvb4	16233938	16233868	x	x
1862	4	1.464	B430-97	AX-89789259	Fvb4	16277794	16277724	x	x
1863	4	1.464	B430-97	AX-89809948	Fvb4	16278426	16278356	x	x
1864	4	1.464	B430-97	AX-89809947	Fvb4	16278479	16278409	x	x
1865	4	1.464	B430-97	AX-89809946	Fvb4	16304051	16303981	x	x
1866	4	1.464	B430-97	AX-89809945	Fvb4	16304201	16304131	x	x
1867	4	1.464	B430-97	AX-89865892	Fvb4	16324237	16324167	x	x
1868	4	1.464	B430-97	AX-89809944	Fvb4	16346984	16347054	x	x
1869	4	1.464	B430-97	AX-89809943	Fvb4	16345622	16345692	x	x
1870	4	1.464	B430-97	AX-89809942	Fvb4	16345347	16345417	x	x
1871	4	1.464	B430-97	AX-89809941	Fvb4	16344712	16344782	x	x
1872	4	1.464	B430-97	AX-89809940	Fvb4	16420369	16420299	x	x
1873	4	1.464	B430-97	AX-89865891	Fvb4	16434248	16434178	x	x
1874	4	1.464	B430-97	AX-89809939	Fvb4	16435285	16435215	x	x
1875	4	1.464	B430-97	AX-89809938	Fvb4	16493639	16493569	x	x
1876	4	1.464	B430-97	631_49232	Fvb4	16496946	16496883	x	x
1877	4	1.464	B430-97	TP5951	Fvb4	16498061	16497998	x	x
1878	4	1.464	B430-97	631_48096	Fvb4	16498082	16498019	x	x
1879	4	1.464	B430-97	AX-89865890	Fvb4	16531253	16531183	x	x
1880	4	1.464	B430-97	AX-89865889	Fvb4	16583764	16583694	x	x
1881	4	1.464	B430-97	AX-89809934	Fvb4	16646409	16646339	x	x
1882	4	1.464	B430-97	AX-89809933	Fvb4	16710719	16710649	x	x
1883	4	1.464	B430-97	AX-89865886	Fvb4	16711032	16710962	x	x
1884	4	1.464	B430-97	AX-89809931	Fvb4	16721135	16721065	x	x
1885	4	1.464	B430-97	121_99798	Fvb4	16742121	16742184	x	x
1886	4	1.464	B430-97	AX-89809930	Fvb4	16749658	16749588	x	x
1887	4	1.464	B430-97	AX-89809929	Fvb4	16752289	16752218	x	x
1888	4	1.464	B430-97	AX-89809928	Fvb4	16765803	16765733	x	x
1889	4	1.464	B430-97	AX-89809927	Fvb4	16770822	16770752	x	x
1890	4	1.464	B430-97	AX-89865884	Fvb4	16771414	16771344	x	x
1891	4	1.464	B430-97	TP6471	Fvb4	16790126	16790091	x	x
1892	4	1.464	B430-97	121_179286	Fvb4	16790180	16790241	x	x
1893	4	1.464	B430-97	TP109	Fvb4	16791600	16791663	x	x
1894	4	1.464	B430-97	AX-89865882	Fvb4	17090379	17090309	x	x
1895	4	1.464	B430-97	AX-89809924	Fvb4	17090905	17090835	x	x
1896	4	1.464	B430-97	AX-89865881	Fvb4	17210995	17210925	x	x
1897	4	1.464	B430-97	AX-89809922	Fvb4	17216944	17216874	x	x
1898	4	1.464	B430-97	AX-89865879	Fvb4	17225285	17225215	x	x
1899	4	1.464	B430-97	AX-89865877	Fvb4	17232401	17232331	x	x
1900	4	1.464	B430-97	AX-89865876	Fvb4	17248665	17248595	x	x
1901	4	1.464	B430-97	TP8825	Fvb4	17383637	17383684	x	x
1902	4	1.464	B430-97	AX-89809917	Fvb4	17386182	17386112	x	x
1903	4	1.464	B430-97	AX-89809916	Fvb4	17386570	17386500	x	x
1904	4	1.464	B430-97	AX-89809915	Fvb4	17386836	17386766	x	x
1905	4	1.464	B430-97	AX-89865872	Fvb4	17593306	17593236	x	x
1906	4	1.464	B430-97	AX-89865871	Fvb4	17814222	17814152	x	x
1907	4	1.464	B430-97	AX-89865870	Fvb4	17891441	17891371	x	x
1908	4	1.464	B430-97	AX-89865869	Fvb4	17933549	17933479	x	x
1909	4	1.464	B430-97	TP5789	Fvb4	17996136	17996073	x	x
1910	4	1.464	B430-97	AX-89865868	Fvb4	18072161	18072091	x	x
1911	4	1.464	B430-97	111_194565	Fvb4	18074502	18074558	x	x
1912	4	1.464	B430-97	TP6192	unmapped	unmapped	unmapped	unmapped	unmapped
1913	4	1.464	B430-97	423_83976	Fvb4	20938256	20938193	x	x
1914	4	1.464	B430-97	AX-89809952	Fvb4	20960438	20960508	x	x
1915	4	1.464	B430-97	AX-89809954	Fvb4	21074194	21074264	x	x
1916	4	1.464	B430-97	AX-89809958	Fvb4	21545424	21545494	x	x
1917	4	1.464	B430-97	TP3786	Fvb3	7465563	7465626	O	O
1918	4	1.464	B430-97	AX-89865904	Fvb4	22204297	22204367	x	x
1919	4	1.464	B430-97	AX-89865905	Fvb4	22277319	22277389	x	x
1920	4	1.464	B430-97	197_39240	Fvb4	22277875	22277938	x	x
1921	4	1.464	B430-97	AX-89865906	Fvb4	22277871	22277941	x	x
1922	4	1.464	B430-97	TP572	Fvb4	22283589	22283652	x	x
1923	4	1.464	B430-97	TP7997	Fvb4	22338342	22338303	x	x
1924	4	1.464	B430-97	AX-89865908	Fvb4	22361769	22361839	x	x
1925	4	1.464	B430-97	AX-89865914	Fvb4	22560898	22560968	x	x
1926	4	1.464	B430-97	AX-89865915	Fvb4	22570619	22570689	x	x
1927	4	1.464	B430-97	AX-89809969	Fvb4	22694688	22694758	x	x
1928	4	1.464	B430-97	TP5845	Fvb4	22770305	22770361	x	x
1929	4	1.464	B430-97	AX-89865945	Fvb4	23306811	23306741	x	x
1930	4	1.464	B430-97	AX-89810003	Fvb4	23207979	23207909	x	x
1931	4	1.464	B430-97	AX-89865946	Fvb4	23139966	23139896	x	x
1932	4	1.464	B430-97	AX-89865947	Fvb4	23139431	23139361	x	x
1933	4	1.464	B430-97	AX-89810004	Fvb4	23137044	23136974	x	x
1934	4	1.464	B430-97	AX-89865948	Fvb4	23137020	23136950	x	x
1935	4	1.464	B430-97	AX-89887719	Fvb4	23136519	23136449	x	x
1936	4	1.464	B430-97	AX-89865949	Fvb4	23135819	23135749	x	x
1937	4	1.464	B430-97	TP1268	Fvb4	23128672	23128613	x	x
1938	4	1.464	B430-97	1105_4501	Fvb4	23128551	23128611	x	x
1939	4	1.464	B430-97	AX-89810005	Fvb4	23097731	23097661	x	x
1940	4	1.464	B430-97	TP6275	Fvb4	23097638	23097701	x	x
1941	4	1.464	B430-97	AX-89810006	Fvb4	23097261	23097191	x	x
1942	4	1.464	B430-97	AX-89865950	Fvb4	23082660	23082590	x	x
1943	4	1.464	B430-97	AX-89830563	Fvb4	23066829	23066759	x	x
1944	4	1.464	B430-97	AX-89865951	Fvb4	23066280	23066210	x	x
1945	4	1.464	B430-97	AX-89865952	Fvb4	23038265	23038195	x	x
1946	4	1.464	B430-97	AX-89865953	Fvb4	23036673	23036603	x	x
1947	4	1.464	B430-97	109_91976	Fvb4	23023996	23024059	x	x
1948	4	1.464	B430-97	109_23884	Fvb4	22966310	22966373	x	x
1949	4	1.464	B430-97	AX-89865954	Fvb4	22897647	22897577	x	x
1950	4	1.464	B430-97	TP2540	Fvb5	24960489	24960445	O	O
1951	4	1.464	B430-97	AX-89900249	Fvb6	10825398	10825468	O	O
1952	4	1.464	B430-97	AX-89809844	Fvb4	16022643	16022573	x	x
1953	4	1.464	B430-97	AX-89809843	Fvb4	16028409	16028339	x	x
1954	4	1.464	B430-97	AX-89865801	Fvb4	16040589	16040519	x	x
1955	4	1.464	B430-97	AX-89809842	Fvb4	16041602	16041532	x	x
1956	4	1.464	B430-97	AX-89809841	Fvb4	16052420	16052350	x	x
1957	4	1.947	B440-6	AX-89779410	Fvb6	1822673	1822603	O	O
1958	4	1.947	B440-6	AX-89865800	Fvb4	16112312	16112242	x	non-colinear
1959	4	1.947	B440-6	AX-89809840	Fvb4	16131043	16130973	x	non-colinear
1960	4	1.947	B440-6	AX-89865799	Fvb4	16137808	16137738	x	non-colinear
1961	4	1.947	B440-6	AX-89810000	Fvb4	23457469	23457399	x	x
1962	4	1.947	B440-6	TP5854	Fvb4	23601376	23601425	x	non-colinear
1963	4	2.918	B450-17	AX-89781215	Fvb2	18537280	18537210	O	O
1964	4	2.918	B450-17	AX-89809999	Fvb4	23532519	23532449	x	x
1965	4	2.918	B450-17	AX-89865942	Fvb4	23557351	23557281	x	x
1966	4	2.918	B450-17	AX-89865943	Fvb4	23553101	23553031	x	x
1967	4	2.918	B450-17	AX-89887641	Fvb4	23542048	23541978	x	x
1968	4	2.918	B450-17	AX-89865944	Fvb4	23533659	23533589	x	x
1969	4	2.918	B450-17	AX-89809997	Fvb4	23673599	23673529	x	x
1970	4	2.918	B450-17	AX-89866063	Fvb4	12320786	12320856	x	non-colinear
1971	4	2.918	B450-17	AX-89809994	Fvb4	23777363	23777293	x	x
1972	4	2.918	B450-17	AX-89809993	Fvb4	23802430	23802360	x	x
1973	4	2.918	B450-17	AX-89809992	Fvb4	23803073	23803003	x	x
1974	4	2.918	B450-17	AX-89865938	Fvb4	23823444	23823374	x	x
1975	4	2.918	B450-17	AX-89865936	Fvb4	24026803	24026733	x	x
1976	4	2.918	B450-17	AX-89809986	Fvb4	24114618	24114548	x	x
1977	4	2.918	B450-17	AX-89809984	Fvb4	24198532	24198462	x	x
1978	4	2.918	B450-17	AX-89809983	Fvb4	24205550	24205480	x	x
1979	4	2.918	B450-17	AX-89865929	Fvb4	24211733	24211663	x	x
1980	4	3.889	B460-34	AX-89865927	Fvb4	24328429	24328359	x	x
1981	4	3.889	B460-34	AX-89809982	Fvb4	24404365	24404295	x	x
1982	4	3.889	B460-34	AX-89809981	Fvb4	24407683	24407613	x	x
1983	4	3.889	B460-34	AX-89865924	Fvb4	24412839	24412769	x	x
1984	4	3.889	B460-34	AX-89809980	Fvb4	24415013	24414943	x	x
1985	4	3.889	B460-34	AX-89809979	Fvb4	24435071	24435001	x	x
1986	4	3.889	B460-34	AX-89809978	Fvb4	24435308	24435238	x	x
1987	4	3.889	B460-34	AX-89865921	Fvb4	24452698	24452628	x	x
1988	4	3.889	B460-34	AX-89830212	Fvb4	24515927	24515857	x	x
1989	4	3.889	B460-34	AX-89809977	Fvb4	24559541	24559471	x	x
1990	4	3.889	B460-34	AX-89809976	Fvb4	24559946	24559876	x	x
1991	4	3.889	B460-34	AX-89865920	Fvb4	24595810	24595740	x	x
1992	4	3.889	B460-34	AX-89809975	Fvb4	24599887	24599817	x	x
1993	4	3.889	B460-34	AX-89809974	Fvb4	24615398	24615328	x	x
1994	4	3.889	B460-34	AX-89865919	Fvb4	24672999	24672929	x	x
1995	4	3.889	B460-34	AX-89809973	Fvb4	24712282	24712212	x	x
[truncated: 2,182 more rows]
