# Supplementary material for: Single-molecule sequencing and optical mapping yields an improved genome of woodland strawberry (Fragaria vesca) with chromosome-scale contiguity
Source: Gigascience. 2017 Dec 13;7(2):gix124. doi: 10.1093/gigascience/gix124 (PMC5801600; doi:10.1093/gigascience/gix124)
Supplement: Supplemental data [file gix124_supp.zip › H4_TableS2.xlsx]

## Sheet: SRA
Table S2. RNA-seq short reads from NCBI-Sequence Read Archive (SRA) used for gene prediction.
SRA study		SRA ID	Species	Sample name	Average read length	Number of reads	Number of mapped reads	Percent mapped reads (%)
1	SRP018410	SRR673779	Fragaria vesca (YW5AF7)	Ovule1_1	50	26942793	26808111	99.5001
2	SRP018410	SRR674026	Fragaria vesca (YW5AF7)	Ovule1_2	50	21374468	21261025	99.4693
3	SRP018410	SRR674027	Fragaria vesca (YW5AF7)	Ghost3_1	50	17207765	17085812	99.2913
4	SRP018410	SRR674028	Fragaria vesca (YW5AF7)	Ghost3_2	50	15240561	15133671	99.2986
5	SRP018410	SRR674029	Fragaria vesca (YW5AF7)	Ghost4_1	50	12450816	12376718	99.4049
6	SRP018410	SRR674030	Fragaria vesca (YW5AF7)	Ghost4_2	50	28728194	28592943	99.5292
7	SRP018410	SRR674031	Fragaria vesca (YW5AF7)	Ghost5_1	50	12894104	12825403	99.4672
8	SRP018410	SRR674032	Fragaria vesca (YW5AF7)	Ghost5_2	50	23135552	23027385	99.5325
9	SRP018410	SRR674033	Fragaria vesca (YW5AF7)	Embryo3_1	50	9761172	9699069	99.3638
10	SRP018410	SRR674034	Fragaria vesca (YW5AF7)	Embryo3_2	50	12146738	12051157	99.2131
11	SRP018410	SRR674035	Fragaria vesca (YW5AF7)	Embryo4_1	50	14879944	14577585	97.968
12	SRP018410	SRR674036	Fragaria vesca (YW5AF7)	Embryo4_2	50	22696447	22598515	99.5685
13	SRP018410	SRR674037	Fragaria vesca (YW5AF7)	Embryo5_1	50	15650364	15538144	99.283
14	SRP018410	SRR674038	Fragaria vesca (YW5AF7)	Embryo5_2	50	17041252	16925603	99.3214
15	SRP018410	SRR674039	Fragaria vesca (YW5AF7)	Wall1_1	50	19918535	19784185	99.3255
16	SRP018410	SRR674040	Fragaria vesca (YW5AF7)	Wall1_2	50	21146023	21003765	99.3273
17	SRP018410	SRR674041	Fragaria vesca (YW5AF7)	Wall2_1	50	23486696	23307703	99.2379
18	SRP018410	SRR674042	Fragaria vesca (YW5AF7)	Wall2_2	50	23405328	23250337	99.3378
19	SRP018410	SRR674043	Fragaria vesca (YW5AF7)	Wall3_1	50	15470495	15385899	99.4532
20	SRP018410	SRR674044	Fragaria vesca (YW5AF7)	Wall3_2	50	15490643	15407214	99.4614
21	SRP018410	SRR674045	Fragaria vesca (YW5AF7)	Wall4_1	50	18427852	18315776	99.3918
22	SRP018410	SRR674046	Fragaria vesca (YW5AF7)	Wall4_2	50	27218863	27076652	99.4775
23	SRP018410	SRR674047	Fragaria vesca (YW5AF7)	Wall5_1	50	29655238	29534746	99.5937
24	SRP018410	SRR674048	Fragaria vesca (YW5AF7)	Wall5_2	50	26822229	26692697	99.5171
25	SRP018410	SRR674049	Fragaria vesca (YW5AF7)	Pith1_1	50	22046478	21804007	98.9002
26	SRP018410	SRR674050	Fragaria vesca (YW5AF7)	Pith1_2	50	21346273	21180924	99.2254
27	SRP018410	SRR674051	Fragaria vesca (YW5AF7)	Pith2_1	50	20527947	20390192	99.3289
28	SRP018410	SRR674052	Fragaria vesca (YW5AF7)	Pith2_2	50	27307763	27124321	99.3282
29	SRP018410	SRR674053	Fragaria vesca (YW5AF7)	Pith3_1	50	23082956	22946382	99.4083
30	SRP018410	SRR674054	Fragaria vesca (YW5AF7)	Pith3_2	50	26925874	26696538	99.1483
31	SRP018410	SRR674055	Fragaria vesca (YW5AF7)	Pith4_1	50	22767527	22648421	99.4769
32	SRP018410	SRR674056	Fragaria vesca (YW5AF7)	Pith4_2	50	26209447	25791527	98.4055
33	SRP018410	SRR674057	Fragaria vesca (YW5AF7)	Pith5_1	50	24215228	24097120	99.5123
34	SRP018410	SRR674058	Fragaria vesca (YW5AF7)	Pith5_2	50	32908465	32716046	99.4153
35	SRP018410	SRR674059	Fragaria vesca (YW5AF7)	Cortex1_1	50	20537989	20333856	99.0061
36	SRP018410	SRR674060	Fragaria vesca (YW5AF7)	Cortex1_2	50	24573155	24248544	98.679
37	SRP018410	SRR674061	Fragaria vesca (YW5AF7)	Cortex2_1	50	21400177	21177379	98.9589
38	SRP018410	SRR674062	Fragaria vesca (YW5AF7)	Cortex2_2	50	34222346	34015580	99.3958
39	SRP018410	SRR674063	Fragaria vesca (YW5AF7)	Cortex3_1	50	24860757	24699027	99.3495
40	SRP018410	SRR674064	Fragaria vesca (YW5AF7)	Cortex3_2	50	20071905	19950683	99.3961
41	SRP018410	SRR674065	Fragaria vesca (YW5AF7)	Cortex4_1	50	23978728	23849062	99.4592
42	SRP018410	SRR674066	Fragaria vesca (YW5AF7)	Cortex4_2	50	23421186	23302931	99.4951
43	SRP018410	SRR674067	Fragaria vesca (YW5AF7)	Cortex5_1	50	20234708	20113749	99.4022
44	SRP018410	SRR674068	Fragaria vesca (YW5AF7)	Cortex5_2	50	22611839	22381064	98.9794
45	SRP018410	SRR674069	Fragaria vesca (YW5AF7)	Seeding1_1	50	21979299	21699225	98.7257
46	SRP018410	SRR674070	Fragaria vesca (YW5AF7)	Seeding1_2	50	24130021	23827419	98.746
47	SRP018410	SRR674071	Fragaria vesca (YW5AF7)	Seedling2_1	50	24900274	24752520	99.4066
48	SRP018410	SRR674072	Fragaria vesca (YW5AF7)	Seedling2_2	50	27707740	27562341	99.4752
49	SRP018410	SRR674073	Fragaria vesca (YW5AF7)	Leaf_1	50	24498186	24241004	98.9502
50	SRP018410	SRR674074	Fragaria vesca (YW5AF7)	Leaf_2	50	25721275	25555101	99.3539
51	SRP035308	SRR1106125	Fragaria vesca (YW5AF7)	Anther_6-7_A	50	51762490	47925677	92.5877
52	SRP035308	SRR1106894	Fragaria vesca (YW5AF7)	Stage 6 or 7 anthers	50	22920392	20836389	90.9076
53	SRP035308	SRR1106896	Fragaria vesca (YW5AF7)	Anther_7-8_A	50	40007023	39697751	99.227
54	SRP035308	SRR1106902	Fragaria vesca (YW5AF7)	Anther_7-8_B	50	32279891	32038405	99.2519
55	SRP035308	SRR1107179	Fragaria vesca (YW5AF7)	Anther_9_A	50	15892656	15771405	99.2371
56	SRP035308	SRR1107189	Fragaria vesca (YW5AF7)	Anther_9_B	50	18998496	18854902	99.2442
57	SRP035308	SRR1107611	Fragaria vesca (YW5AF7)	Anther_10_A	50	18991127	18859763	99.3083
58	SRP035308	SRR1107612	Fragaria vesca (YW5AF7)	Anther_10_B	50	17454597	17328094	99.2752
59	SRP035308	SRR1107613	Fragaria vesca (YW5AF7)	Anther_11_A	50	19998606	19840118	99.2075
60	SRP035308	SRR1107639	Fragaria vesca (YW5AF7)	Anther_11_B	50	18000453	17862707	99.2348
61	SRP035308	SRR1107952	Fragaria vesca (YW5AF7)	Anther_12_A	50	16754970	16582647	98.9715
62	SRP035308	SRR1107953	Fragaria vesca (YW5AF7)	Anther_12_B	50	20017568	19868571	99.2557
63	SRP035308	SRR1107955	Fragaria vesca (YW5AF7)	Carpel_7-8_A	50	31325439	31018826	99.0212
64	SRP035308	SRR1107956	Fragaria vesca (YW5AF7)	Carpel_7-8_B	50	33213251	32682280	98.4013
65	SRP035308	SRR1107977	Fragaria vesca (YW5AF7)	Carpel_9_A	50	35025864	34778516	99.2938
66	SRP035308	SRR1107978	Fragaria vesca (YW5AF7)	Carpel_9_B	50	32896924	32631625	99.1935
67	SRP035308	SRR1107979	Fragaria vesca (YW5AF7)	Carpel_10_A	50	23513526	23036833	97.9727
68	SRP035308	SRR1107980	Fragaria vesca (YW5AF7)	Carpel_10_B	50	21172810	20913312	98.7744
69	SRP035308	SRR1107981	Fragaria vesca (YW5AF7)	Carpel_12_A	50	49848595	49547008	99.395
70	SRP035308	SRR1107982	Fragaria vesca (YW5AF7)	Carpel_12_B	50	26105892	25904510	99.2286
71	SRP035308	SRR1107983	Fragaria vesca (YW5AF7)	Pollen_A	50	17609464	17540734	99.6097
72	SRP035308	SRR1107984	Fragaria vesca (YW5AF7)	Pollen_B	50	18438061	18356367	99.5569
73	SRP035308	SRR1107991	Fragaria vesca (YW5AF7)	Microspore_10_A	50	22432035	20390159	90.8975
74	SRP035308	SRR1107992	Fragaria vesca (YW5AF7)	Microspore_10_B	50	20708291	17975686	86.8043
75	SRP035308	SRR1107993	Fragaria vesca (YW5AF7)	Flower_1-4_A	50	22153138	20360120	91.9063
76	SRP035308	SRR1107994	Fragaria vesca (YW5AF7)	Flower_1-4_B	50	47966863	44371035	92.5035
77	SRP035308	SRR1107995	Fragaria vesca (YW5AF7)	Perianth_5-6_A	50	13834937	11677528	84.4061
78	SRP035308	SRR1107996	Fragaria vesca (YW5AF7)	Perianth_5-6_B	50	16554805	14812223	89.4739
79	SRP035308	SRR1107997	Fragaria vesca (YW5AF7)	Receptacle_6-7_A	50	10198073	9490819	93.0648
80	SRP035308	SRR1107998	Fragaria vesca (YW5AF7)	Receptacle_6-7_B	50	23529511	20908009	88.8587
81	SRP098567	SRR5217575	Fragaria vesca(H4)	HW4_green_Receptacle	100	11792213	11644267	98.7454
82	SRP098567	SRR5217576	Fragaria vesca(H4)	HW4_green_Achene	100	10715014	10646613	99.3616
83	SRP098567	SRR5217577	Fragaria vesca(H4)	HW4_intermediate_Receptacle	100	11762291	11360213	96.5816
84	SRP098567	SRR5217578	Fragaria vesca(H4)	HW4_intermediate_Achene	100	11445137	11043962	96.4948
85	SRP098567	SRR5217579	Fragaria vesca(H4)	HW4_ripe_Receptacle	100	11347494	11021085	97.1235
86	SRP098567	SRR5217580	Fragaria vesca(H4)	HW4_ripe_Achene	100	12360571	12175274	98.5009
